# Supplementary material for: SA and NHP glucosyltransferase UGT76B1 affects plant defense in both SID2- and NPR1-dependent and independent manner
Source: Plant Cell Rep. 2024 May 23;43(6):149. doi: 10.1007/s00299-024-03228-5 (PMC11116260; doi:10.1007/s00299-024-03228-5)
Supplement: Supplementary file 1 — Supplementary file1 (XLSX 330 KB) [file 299_2024_3228_MOESM1_ESM.xlsx]

## Sheet: Supplementary Table 1
Supplementary Table 1. SA-responsive groups of ugt76b1-regulated genes mainly showed SID2/NPR1 dependent responses to pathogen infections. Genes regulated in ugt76b1 mutant relative to Col were compared with microarray data sets published in Genevestigator. Genes regulated in ugt76b1 were picked according to their responsiveness to SA or BTH treatment (more than twofold, log2-transformed value ≥ …
AGI code	TAIR	logFC	AveExpr.Control	P.Value	adj.P.Val	AT00406 Col infected with P.syrinage pv. maculicola, 24 h	AT00106 Col-0 leaves, P. syringae pv. tomato DC3000, 24 h	AT00106 Col-0 leaves, P. syringae pv. tomato DC3000 avrRptm1, 24 h	AT00106 Col leaves, P. syringae pv. phaseolicola,24 h	AT00393 sid2 infected with/ uninfected with P.syringae pv. tomato avirulent strain DC3000 avrB, 6 h	AT00393 sid2 vs.Col-0, P.syringae, avrB, 6 h	AT00406 Leaves of sid2 vs. Col-0 (control) injected with Pseudomonas syringae pv. maculicola, 24 h before collecting samples	AT00393 sid2 vs Col, uninfected	AT00406 Leaves of npr1 vs. Col-0 (control) injected with Pseudomonas syringae pv. maculicola, 24 h	AT00494 Col-0 leaves sprayed with 1 mM salicylic acid, 6 h	AT00291 Whole Arabidopsis Col-0 plants treated with BTH, 24 h	Y candidate
AT5G22570	ATWRKY38, WRKY38, WRKY DNA-binding protein 38	2.8158	7.83563	1.96025e-05	0.000911793	2.57689	-0.429613	1.37222	2.24421	-0.131095	-4.6869	-5.23456	-2.29597	-5.11778	4.70305	5.34759
AT1G02450	NIMIN-1, NIMIN1, NIM1-interacting 1	1.66922	9.46496	0.00504029	0.0370434	1.49682	-0.257152	0.825758	2.15658	0.53979	-3.1475	-3.68289	-2.62363	-3.43502	4.69691	4.74043
AT4G35180	LHT7, LYS/HIS transporter 7	3.0687	5.05376	2.33023e-06	0.000195662	3.71015	0.501004	0.98011	2.6399	2.07713	-2.54402	-4.53176	-0.871505	-2.68794	4.47956	2.06338
AT1G03850	Glutaredoxin family protein	1.84448	6.82459	4.22338e-08	1.11014e-05	3.14394	2.16701	3.715	3.91852	0.894874	-2.80188	-2.74445	-1.73992	-2.79308	4.36777	5.62441
AT2G26400	ARD, ARD3, ATARD3, acireductone dioxygenase 3	6.11479	4.99545	3.62323e-06	0.000265265	5.00951	0.052886	0.128235	3.13224	-0.401085	-2.19312	-6.52024	-1.85875	-6.54802	4.18838	3.25054
AT4G31800	ATWRKY18, WRKY18, WRKY DNA-binding protein 18	1.18011	9.12627	0.0225955	0.100743	3.11715	1.66204	2.35708	2.94562	3.39303	-0.951236	-1.72348	-0.699025	-1.09951	3.94459	3.05649
AT3G26830	CYP71B15, PAD3, Cytochrome P450 superfamily protein	3.14546	6.29492	1.044e-06	0.00010885	6.58179	3.72138	4.36703	2.66042	5.97197	-0.0913334	0.382808	-2.40498	0.00471115	3.91284	1.59872	Y
AT5G52640	ATHS83, AtHsp90-1, ATHSP90.1, HSP81-1, HSP81.1, HSP83, HSP90.1, heat shock protein 90.1	1.56909	7.22092	0.00414606	0.0324278	3.10652	1.90112	1.0946	1.08315	4.87666	0.154622	-0.27995	-2.08847	-0.899644	3.88425	1.11916
AT1G28480	GRX480, roxy19, Thioredoxin superfamily protein	1.48404	5.2516	0.00405514	0.03194	4.7004	2.7423	3.10886	2.33488	3.52255	-0.960615	-1.24934	-2.11162	-0.346288	3.86526	3.58579	Y
AT3G57240	BG3, beta-1,3-glucanase 3	2.28913	7.29047	5.2204e-06	0.000350009	-0.256001	-1.82059	-1.52814	-0.508424	0.172984	-3.54709	-1.71487	-3.89678	-1.90254	3.74293	4.75363
AT3G28510	P-loop containing nucleoside triphosphate hydrolases superfamily protein	6.80689	5.06619	1.01746e-09	1.0885e-06	4.67831	0.170721	0.342039	3.939	-0.0178509	-1.6949	-5.86539	-1.21764	-5.73891	3.68186	0.756583
AT1G13470	Protein of unknown function (DUF1262)	2.58154	10.5503	9.18676e-08	1.96565e-05	1.34354	-1.00609	-0.0789795	1.35562	2.3798	-2.04604	-2.66459	-3.98783	-2.71469	3.61615	5.15422
AT3G12580	ATHSP70, HSP70, heat shock protein 70	1.14526	6.7564	0.0283302	0.116942	2.28899	1.71418	1.00131	0.154759	4.32762	0.315413	-0.104004	-0.538403	-0.521788	3.60035	0.459587
AT1G08050	Zinc finger (C3HC4-type RING finger) family protein	1.76456	6.41263	1.02395e-05	0.000583225	2.99722	2.05575	1.91785	2.12264	3.9927	-0.2437	-1.66878	-1.9436	-1.40975	3.57238	1.01035
AT4G10500	2-oxoglutarate (2OG) and Fe(II)-dependent oxygenase superfamily protein	6.31563	6.32242	2.74369e-10	4.21946e-07	-0.376101	0.138451	1.12491	0.917633	-0.107654	-4.80301	-2.71245	-5.28927	-2.01381	3.54623	4.81922
AT2G24850	TAT, TAT3, tyrosine aminotransferase 3	2.95648	6.71524	5.8053e-06	0.000383993	3.77652	2.76402	2.34305	2.06789	5.51916	-0.744734	-0.764441	-4.20875	-0.386246	3.39924	4.62696	Y
AT3G13610	2-oxoglutarate (2OG) and Fe(II)-dependent oxygenase superfamily protein	2.70695	4.04031	0.000263613	0.00532113	6.40391	2.05585	2.94712	3.77796	1.52169	-1.9284	-1.42368	-1.75376	-1.32729	3.39155	0.627661
AT4G11890	Protein kinase superfamily protein	2.75532	7.67306	3.56501e-07	4.9006e-05	2.45372	1.9993	1.79716	2.23735	4.44102	-0.617634	-0.93439	-3.38132	-1.00524	3.34122	4.45602
AT1G80840	ATWRKY40, WRKY40, WRKY DNA-binding protein 40	1.01484	8.67301	0.221026	0.433133	5.31914	3.42321	1.37741	1.71889	4.51676	0.0968819	-0.851049	-0.834819	-0.41428	3.3156	0.250437
AT4G01700	Chitinase family protein	1.89851	10.117	8.53338e-08	1.87475e-05	1.91754	0.975424	1.16501	3.37735	4.19025	-0.594662	-1.52918	-3.46285	-0.612407	3.31275	3.16565
AT5G64510	unknown protein; FUNCTIONS IN: molecular_function unknown; INVOLVED IN: biological_process unknown; LOCATED IN: endomembrane system; EXPRESSED IN: 17 plant structures; EXPRESSED DURING: 10 growth stages; Has 35333 Blast hits to 34131 proteins in 2444 species: Archae - 798; Bacteria - 22429; Metazoa - 974; Fungi - 991; Plants - 531; Viruses - 0; Other Eukaryotes - 9610 (source: NCBI BLink).	2.52393	6.77697	1.66942e-07	2.95523e-05	1.74043	2.16656	1.81381	1.71393	2.06689	-0.147205	-0.425336	-3.43553	-0.598033	3.31144	3.39025
AT3G26210	CYP71B23, cytochrome P450, family 71, subfamily B, polypeptide 23	1.8602	9.42274	9.52212e-07	0.000102315	1.52884	0.941777	1.38953	2.89506	2.67986	-1.56648	-0.482881	-3.23677	-0.823279	3.26853	3.92597
AT2G26440	Plant invertase/pectin methylesterase inhibitor superfamily	1.51169	11.5617	0.000319192	0.00604483	1.01791	-1.41964	0.57441	1.83303	1.80014	-1.60534	-2.67742	-2.69797	-1.72738	3.26564	3.86799
AT2G47130	NAD(P)-binding Rossmann-fold superfamily protein	1.89419	7.70825	3.38444e-07	4.70495e-05	1.89135	-1.02864	-0.210391	1.46754	0.627131	-1.18848	-1.59739	-2.07913	-1.43617	3.2183	3.96606
AT5G24210	alpha/beta-Hydrolases superfamily protein	1.81651	11.5555	6.8654e-07	8.01668e-05	2.08966	0.419848	1.05604	1.6746	2.23977	-0.722004	-1.26583	-1.58021	-1.34398	3.10411	1.76032
AT3G01830	Calcium-binding EF-hand family protein	1.48913	5.77172	0.00672905	0.0449472	5.28891	4.05063	4.40754	4.61415	6.54924	0.56889	-1.02062	-2.41351	-1.05981	3.07814	3.32211
AT5G50200	ATNRT3.1, NRT3.1, WR3, nitrate transmembrane transporters	2.04098	8.37875	1.62781e-07	2.90245e-05	1.25444	1.30372	2.70322	3.47886	3.3828	-0.623898	-0.996361	-2.0645	-1.4378	3.05913	2.61464
AT4G23810	ATWRKY53, WRKY53, WRKY family transcription factor	2.11513	7.96364	0.000106878	0.00293182	1.89381	-0.388288	0.122202	2.54534	3.26188	-0.184319	-2.1118	-1.94594	-1.78798	3.03907	1.1609
AT1G09080	BIP3, Heat shock protein 70 (Hsp 70) family protein	3.34336	4.55056	1.09617e-07	2.30534e-05	0.285402	0.324362	0.268502	1.97916	0.489504	-0.553982	-0.103662	-2.62219	0.798998	3.01096	3.06532	Y
AT5G52810	NAD(P)-binding Rossmann-fold superfamily protein	1.17383	10.7292	2.91309e-05	0.00116174	2.63965	-0.00691414	0.108276	1.47987	2.76104	-0.83613	-1.25001	-2.58478	-1.35406	3.00842	1.31824
AT3G48080	alpha/beta-Hydrolases superfamily protein	1.28881	9.16809	0.00104374	0.0128992	1.67198	-0.530183	0.836088	1.44333	0.222202	-2.14577	-2.52813	-2.43397	-2.01361	3.00587	2.27819
AT3G11010	AtRLP34, RLP34, receptor like protein 34	2.48162	9.79557	3.56249e-08	9.84928e-06	1.9917	0.554196	1.2575	1.29494	1.98667	-1.44682	-1.43093	-3.79436	-0.584864	3.00484	3.77414
AT1G30900	BP80-3;3, VSR3;3, VSR6, VACUOLAR SORTING RECEPTOR 6	2.50378	7.80569	1.30838e-08	4.6658e-06	0.979301	-1.33686	0.699585	2.34461	1.84141	-2.10713	-2.4999	-3.4742	-2.35471	2.99444	3.70428
AT4G29520	LOCATED IN: endoplasmic reticulum, plasma membrane; EXPRESSED IN: 23 plant structures; EXPRESSED DURING: 14 growth stages; CONTAINS InterPro DOMAIN/s: Saposin B (InterPro:IPR008139); Has 137 Blast hits to 137 proteins in 50 species: Archae - 2; Bacteria - 0; Metazoa - 41; Fungi - 10; Plants - 36; Viruses - 0; Other Eukaryotes - 48 (source: NCBI BLink).	1.68174	7.76367	0.00165406	0.0174154	0.507393	0.815148	1.20427	1.65072	1.92256	0.293564	-0.458073	-2.46903	-0.330894	2.98723	2.62174	Y
AT1G67810	SUFE2, sulfur E2	1.90726	6.72226	5.66321e-06	0.000376619	3.51427	0.118302	-0.519766	1.02374	3.37635	-0.239741	0.76127	-1.46488	0.0745554	2.93263	1.56746	Y
AT2G30770	CYP71A13, cytochrome P450, family 71, subfamily A, polypeptide 13	2.13024	5.313	0.000194656	0.00436948	7.39386	4.67899	4.58006	2.76259	4.52121	-0.414651	0.19519	-1.5724	-0.281677	2.92406	1.45554	Y
AT4G20110	BP80-3;1, VSR3;1, VSR7, VACUOLAR SORTING RECEPTOR 7	2.05669	9.3896	1.42555e-08	4.94042e-06	2.70822	1.84895	2.30636	2.2566	1.8757	-1.65132	-1.32616	-2.79008	-1.11081	2.92384	2.74053
AT1G35230	AGP5, arabinogalactan protein 5	2.45115	4.87304	0.0311158	0.124332	3.15939	1.12189	2.05178	3.08022	4.53718	-0.647346	-2.08902	-3.44706	-2.38442	2.91165	2.86641
AT3G28540	P-loop containing nucleoside triphosphate hydrolases superfamily protein	2.22938	11.1239	7.97204e-08	1.8163e-05	1.66428	-0.0698776	0.672634	2.23663	1.63153	-2.26438	-2.33087	-3.5	-1.91107	2.90489	2.77071
AT1G21250	PRO25, WAK1, cell wall-associated kinase	1.57133	11.3039	2.69323e-05	0.00111565	1.24664	-1.40398	0.494713	0.917161	1.45524	-1.01364	-1.09777	-2.25105	-0.750805	2.88784	3.50423
AT5G02490	Heat shock protein 70 (Hsp 70) family protein	2.7446	8.62553	1.92505e-06	0.000169777	3.13511	1.93717	1.76689	2.61433	3.97377	0.142797	-1.16449	-1.53126	-1.23747	2.88331	0.984661
AT2G19190	FRK1, FLG22-induced receptor-like kinase 1	3.89184	5.8112	1.98519e-08	6.34383e-06	3.37692	0.792682	2.03277	4.63186	3.11688	-1.0713	-3.85958	-0.723906	-3.82895	2.87669	0.176661
AT5G03350	Legume lectin family protein	1.07298	13.9884	0.0151196	0.0766606	-0.132648	-3.43991	-0.419708	0.625323	-2.192	-5.32434	-5.21461	-3.61391	-5.47461	2.86096	2.95483
AT2G39210	Major facilitator superfamily protein	1.32147	9.95777	1.59301e-06	0.00014736	1.91996	0.47228	0.663685	2.47596	3.49055	-0.754802	-1.50585	-2.26672	-1.27154	2.84911	1.78637
AT3G08970	ATERDJ3A, TMS1, DNAJ heat shock N-terminal domain-containing protein	2.25	5.7783	3.7804e-07	5.11102e-05	1.18705	1.15625	1.17319	1.38154	1.64188	-0.185389	-0.559166	-2.07107	-0.715155	2.84902	1.23529
AT5G24530	DMR6, 2-oxoglutarate (2OG) and Fe(II)-dependent oxygenase superfamily protein	2.56575	9.34716	5.83963e-09	2.76327e-06	-0.340967	-0.155405	0.43782	1.08306	0.984903	-3.70179	-2.59109	-4.33804	-1.70892	2.84766	4.60919
AT2G34940	BP80-3;2, VSR3;2, VSR5, VACUOLAR SORTING RECEPTOR 5	1.28756	7.16547	1.20245e-05	0.000651705	1.11117	-0.245425	0.325896	0.326907	0.987005	-1.13067	-1.92062	-2.11856	-1.85971	2.83685	1.47699
AT5G59670	Leucine-rich repeat protein kinase family protein	1.21346	11.1496	2.10618e-05	0.000947436	-1.83689	-1.8143	-0.508431	-0.389185	-1.42954	-2.29682	-1.94003	-2.2392	-1.46339	2.82009	3.35633
AT2G04450	ATNUDT6, ATNUDX6, NUDT6, NUDX6, nudix hydrolase homolog 6	3.73141	8.19206	2.6875e-08	8.26608e-06	2.63609	0.878305	0.189804	2.28823	2.35509	-1.6552	-1.90769	-3.31917	-1.74912	2.81852	4.23146
AT1G51800	Leucine-rich repeat protein kinase family protein	2.86554	6.46694	1.11235e-07	2.31953e-05	1.41818	-0.179768	1.2395	3.26591	3.75782	-0.525208	-3.13411	-0.820142	-3.06084	2.80093	0.805321
AT2G02810	ATUTR1, UTR1, UDP-galactose transporter 1	1.76254	7.96958	2.85111e-06	0.000224136	1.18988	0.976542	0.946112	1.44692	1.5647	-0.147389	-0.76548	-2.0369	-0.648852	2.79048	2.56796
AT3G51330	Eukaryotic aspartyl protease family protein	2.11857	6.63547	2.39839e-07	3.68842e-05	2.13466	-0.864673	0.602015	2.61939	1.78827	-2.14728	-2.1324	-3.20681	-2.09102	2.74822	3.32108
AT3G01290	SPFH/Band 7/PHB domain-containing membrane-associated protein family	1.90073	11.5761	0.00130222	0.0150149	2.63512	1.25562	2.08319	2.47487	3.8398	0.14394	-0.607594	-1.88708	-0.713125	2.74618	2.81417
AT4G23220	CRK14, cysteine-rich RLK (RECEPTOR-like protein kinase) 14	1.33296	9.69954	9.13671e-06	0.000534009	1.65038	-0.27465	0.347088	0.95345	3.24997	-1.00418	-0.961369	-2.37298	-0.834847	2.74553	2.94087
AT2G30140	UDP-Glycosyltransferase superfamily protein	2.45	10.4331	1.00065e-09	1.0885e-06	2.65205	3.0071	2.6103	1.36062	3.85017	0.00425816	-0.0593052	-2.00966	-0.242403	2.73937	1.36403	Y
AT3G09010	Protein kinase superfamily protein	1.25618	7.03958	5.2589e-06	0.000351632	1.94378	0.212111	1.67638	1.4095	1.8352	-0.661474	-1.17989	-0.987104	-1.09858	2.73355	1.42564
AT5G60900	RLK1, receptor-like protein kinase 1	1.37383	10.6506	0.000171747	0.0040133	0.884927	-0.544559	0.259191	0.689888	0.657045	-1.56021	-0.807965	-2.20488	-0.489503	2.72873	2.51398	Y
AT1G52200	PLAC8 family protein	1.37119	11.0476	0.00034387	0.00631909	3.17965	0.551419	1.86318	2.80737	4.67884	0.0671978	-1.24357	-1.14356	-2.01964	2.69596	1.95769
AT3G14620	CYP72A8, cytochrome P450, family 72, subfamily A, polypeptide 8	1.14869	9.8529	0.00572134	0.0401767	2.21128	0.684942	0.935157	0.650394	0.404725	-0.781337	0.247136	-0.601396	-0.000777245	2.68271	1.58622
AT4G25110	AtMC2, MC2, metacaspase 2	1.90783	9.41734	2.5735e-07	3.80193e-05	1.62509	-0.67756	0.169698	1.61599	0.551893	-1.69347	-2.44244	-1.10003	-2.07351	2.67971	1.75832
AT1G01560	ATMPK11, MPK11, MAP kinase 11	1.53655	8.23501	0.000572011	0.00879681	3.45424	1.51368	2.12866	1.17602	4.25011	-0.00353813	-1.40147	-2.40057	-1.27374	2.65308	3.04097
AT1G04980	ATPDI10, ATPDIL2-2, PDI10, PDIL2-2, PDI-like 2-2	2.45196	8.27028	2.53753e-07	3.80193e-05	1.73209	0.846045	0.871715	1.66553	1.45829	0.303791	-0.480328	-2.21299	-0.156923	2.64757	3.12981	Y
AT1G72280	AERO1, ERO1, endoplasmic reticulum oxidoreductins 1	1.60434	7.03706	4.28426e-06	0.000297792	1.68354	0.214865	0.945494	0.76908	1.2703	-0.801506	-0.269351	-1.42774	-0.175983	2.64152	2.00094	Y
AT2G14560	LURP1, Protein of unknown function (DUF567)	1.74145	12.3319	0.00123184	0.0144543	0.997288	-2.61413	-0.164289	0.756212	-2.07135	-4.25893	-3.34189	-2.53717	-2.54278	2.63647	3.42878
AT1G78410	VQ motif-containing protein	2.36401	7.03249	5.10918e-07	6.38155e-05	5.48332	1.10333	2.29459	3.02103	4.59612	0.959261	-0.250401	-2.11022	-0.383369	2.62076	2.5525	Y
AT4G23140	CRK6, cysteine-rich RLK (RECEPTOR-like protein kinase) 6	4.11728	8.58588	6.37007e-12	1.56742e-07	0.0176411	-2.02022	-0.504917	-0.129137	1.41428	-3.08807	-1.84671	-3.95168	-1.89773	2.60768	5.08628
AT4G23160	CRK8, cysteine-rich RLK (RECEPTOR-like protein kinase) 8	2.75124	5.61595	5.25289e-10	6.46263e-07	0.0176411	-2.02022	-0.504917	-0.129137	1.41428	-3.08807	-1.84671	-3.95168	-1.89773	2.60768	5.08628
AT5G55450	Bifunctional inhibitor/lipid-transfer protein/seed storage 2S albumin superfamily protein	2.1267	6.38626	2.63321e-07	3.85671e-05	-0.0837374	-2.95753	-2.14563	-1.13006	0.470572	-2.72538	-0.335272	-3.99417	-0.438131	2.59672	5.02363	Y
AT1G77510	ATPDI6, ATPDIL1-2, PDI6, PDIL1-2, PDI-like 1-2	2.12956	9.17217	4.05396e-07	5.39199e-05	1.25349	0.330132	0.838325	1.58948	0.999824	-0.273537	-0.413573	-2.66576	-0.213591	2.58349	3.78813	Y
AT1G73805	Calmodulin binding protein-like	2.33754	9.4313	1.36736e-07	2.6143e-05	3.10932	1.06911	1.61059	2.64931	3.7181	-0.540947	-1.79239	-2.43697	-1.37742	2.58319	2.58981
AT2G29460	ATGSTU4, GST22, GSTU4, glutathione S-transferase tau 4	2.74008	4.42249	3.71894e-05	0.0013907	6.2523	5.3038	4.20572	2.14829	5.14581	0.374319	0.27877	-1.00196	0.341785	2.58199	1.28174	Y
AT4G34131	UGT73B3, UDP-glucosyl transferase 73B3	2.15375	8.04764	1.78812e-07	3.07682e-05	2.83184	4.85698	4.08861	2.08789	2.49616	-0.236368	0.659122	-0.852102	0.721456	2.579	1.81786	Y
AT4G34135	UGT73B2, UDP-glucosyltransferase 73B2	2.23951	5.91004	1.39498e-06	0.000134608	2.83184	4.85698	4.08861	2.08789	2.49616	-0.236368	0.659122	-0.852102	0.721456	2.579	1.81786	Y
AT4G39670	Glycolipid transfer protein (GLTP) family protein	2.55055	6.19863	3.55743e-06	0.000262865	5.63597	3.77251	4.5905	2.808	5.82723	1.43862	-0.410342	-1.18504	-0.924377	2.57884	0.84051
AT5G45000	Disease resistance protein (TIR-NBS-LRR class) family	1.24364	7.92074	0.000671512	0.00974676	2.12686	-0.117818	1.00847	1.84274	1.3477	-1.2831	-3.23771	-1.08082	-2.90893	2.5714	2.44497
AT1G51890	Leucine-rich repeat protein kinase family protein	3.74627	5.01239	2.10771e-09	1.64285e-06	4.24806	0.703298	2.67469	3.89741	4.35747	-0.294278	-1.27278	-1.55894	-1.6732	2.56657	0.778503
AT1G14360	ATUTR3, UTR3, UDP-galactose transporter 3	1.11334	10.2667	2.33727e-05	0.00102151	1.07142	0.917014	0.98444	1.27261	1.2477	0.448503	-0.576799	-1.81094	-0.42487	2.56622	2.02589	Y
AT4G33050	EDA39, calmodulin-binding family protein	1.34001	9.29748	7.20256e-05	0.00221533	3.03791	0.82234	1.0165	1.78407	4.30123	0.398115	-0.852797	-2.35337	-0.566387	2.56594	1.91895	Y
AT4G02380	AtLEA5, SAG21, senescence-associated gene 21	2.46241	9.73312	8.95653e-06	0.000524725	4.639	4.68248	4.08468	2.80326	5.25293	0.199999	-0.488588	-2.7865	-0.966695	2.55603	1.25952
AT1G51790	Leucine-rich repeat protein kinase family protein	1.36228	8.50353	0.00189549	0.0190154	0.135072	-0.697535	0.264569	2.11375	1.58414	-0.618925	-2.22027	-0.723894	-2.1943	2.55268	0.473653
AT4G00700	C2 calcium/lipid-binding plant phosphoribosyltransferase family protein	5.06221	4.80225	2.05132e-10	3.41633e-07	3.47666	1.51303	1.35977	2.30421	2.21507	-1.65952	-1.691	-2.9267	-1.69049	2.52543	2.07949
AT2G14610	ATPR1, PR 1, PR1, pathogenesis-related gene 1	6.39279	5.9699	9.49827e-09	3.76959e-06	2.9235	0.921201	3.34987	3.68604	-0.0126591	-5.1215	-3.1479	-6.47369	-3.3346	2.51558	6.1631
AT3G23110	AtRLP37, RLP37, receptor like protein 37	1.29749	7.79692	3.00897e-05	0.00118687	0.472261	-0.732631	0.518341	0.719072	1.5556	-1.89025	-1.22699	-3.0427	-0.668154	2.50233	2.71733
AT3G23120	AtRLP38, RLP38, receptor like protein 38	1.88304	9.17936	7.05126e-06	0.000446024	0.472261	-0.732631	0.518341	0.719072	1.5556	-1.89025	-1.22699	-3.0427	-0.668154	2.50233	2.71733
AT3G50480	HR4, homolog of RPW8 4	2.42044	10.201	1.37055e-06	0.00013277	2.68583	0.376387	0.690636	1.9301	3.515	-0.547169	-0.699966	-2.56692	-1.13473	2.4654	3.07583
AT4G03450	Ankyrin repeat family protein	1.95738	8.44223	1.83398e-05	0.000867827	2.98391	-0.21019	-0.270239	1.52786	3.84457	0.117343	-1.09353	-2.31677	-1.34201	2.46193	2.41344
AT5G61790	ATCNX1, CNX1, calnexin 1	1.79172	11.2301	9.5575e-06	0.000552047	0.739409	0.267481	0.601407	1.16874	0.807453	-0.155636	-0.631442	-1.70162	-0.30328	2.46081	2.34939	Y
AT3G48090	ATEDS1, EDS1, alpha/beta-Hydrolases superfamily protein	1.16287	7.79665	1.45683e-06	0.000137872	1.09267	-0.595984	-0.269068	0.456121	2.79699	-0.136463	-0.607285	-1.89349	-0.567455	2.44866	1.97095	Y
AT3G62600	ATERDJ3B, ERDJ3B, DNAJ heat shock family protein	1.09494	10.8037	7.78257e-05	0.00234675	1.02745	0.439241	0.794863	1.44434	1.55862	-0.0103245	-0.570307	-2.1634	-0.414056	2.4398	2.04301	Y
AT5G25250	SPFH/Band 7/PHB domain-containing membrane-associated protein family	2.65156	10.5116	1.35162e-06	0.000131976	3.98405	1.88129	2.92835	3.70545	5.0343	0.451567	-1.00987	-1.7277	-1.32527	2.4305	2.84204
AT5G25260	SPFH/Band 7/PHB domain-containing membrane-associated protein family	3.3288	5.2011	1.3501e-09	1.32882e-06	3.98405	1.88129	2.92835	3.70545	5.0343	0.451567	-1.00987	-1.7277	-1.32527	2.4305	2.84204
AT4G04220	AtRLP46, RLP46, receptor like protein 46	1.4604	7.85844	1.43829e-07	2.64109e-05	1.2252	-0.863315	-0.509302	1.17083	1.15596	-1.2556	-1.36477	-1.70149	-1.09622	2.42867	1.50323
AT5G18470	Curculin-like (mannose-binding) lectin family protein	3.3742	8.43804	6.61419e-08	1.54999e-05	2.26962	-0.819991	-0.371176	1.41671	4.75006	-0.180699	-0.560047	-3.71788	-0.74001	2.42191	3.31222
AT4G13920	AtRLP50, RLP50, receptor like protein 50	1.67511	6.23955	1.40222e-06	0.000134777	2.97493	2.21377	2.20103	2.49086	0.0297642	-1.75221	-1.29852	-1.62905	-1.28891	2.41484	2.12889
AT4G14390	Ankyrin repeat family protein	1.60211	6.51111	1.21169e-05	0.000652405	0.361462	-0.78409	-0.225348	0.523706	-0.0957813	-1.29478	-2.51012	-1.72336	-2.43679	2.40435	1.87764
AT1G56120	Leucine-rich repeat transmembrane protein kinase	2.37188	7.08616	4.20134e-07	5.49884e-05	-0.127582	0.00913906	1.06549	1.55709	1.99909	0.265218	-1.11462	-1.84826	-1.28125	2.38843	2.76962
AT1G10340	Ankyrin repeat family protein	3.58905	6.86531	1.27877e-07	2.53753e-05	1.85251	-0.0532274	0.0839529	1.97449	4.0262	0.369127	-1.90053	-2.18713	-2.30129	2.38016	2.13316
AT5G67450	AZF1, ZF1, zinc-finger protein 1	1.37565	5.95413	3.01058e-05	0.00118687	0.863224	-0.362726	-0.549438	1.77831	1.90732	-0.700018	-1.94276	-0.560385	-2.01524	2.37785	1.37759
AT1G33960	AIG1, P-loop containing nucleoside triphosphate hydrolases superfamily protein	4.14258	5.48897	7.23207e-07	8.35457e-05	3.91326	3.565	3.32567	4.99951	4.5825	-0.895545	-0.883199	-2.06154	-1.16243	2.36688	1.96785
AT5G25930	Protein kinase family protein with leucine-rich repeat domain	1.14057	8.76583	0.00216779	0.0207626	3.44499	2.18913	2.57058	2.07136	3.96143	0.324227	0.0895481	-1.45369	-0.065424	2.36546	1.18196	Y
AT4G04500	CRK37, cysteine-rich RLK (RECEPTOR-like protein kinase) 37	3.57962	4.72271	2.30737e-06	0.000194436	2.73849	0.902942	0.0517159	1.96819	1.95772	-1.35159	-0.767917	-2.29204	-1.26769	2.35607	2.26099
AT2G18690	unknown protein; FUNCTIONS IN: molecular_function unknown; INVOLVED IN: biological_process unknown; LOCATED IN: membrane; EXPRESSED IN: 17 plant structures; EXPRESSED DURING: 9 growth stages; CONTAINS InterPro DOMAIN/s: Protein of unknown function DUF975 (InterPro:IPR010380); BEST Arabidopsis thaliana protein match is: unknown protein (TAIR:AT2G18680.1); Has 213 Blast hits to 211 proteins in 20 s…	3.07406	9.94656	5.57618e-08	1.37291e-05	3.4616	2.35171	2.71155	2.95734	4.63009	0.354566	-0.0718555	-2.0214	-0.597341	2.35441	2.14287
AT4G08850	Leucine-rich repeat receptor-like protein kinase family protein	1.48769	10.071	1.42087e-06	0.000135751	0.565856	-0.681589	0.290193	1.76556	2.27613	-0.316852	-1.23903	-1.96818	-1.29365	2.32906	1.37974
AT2G31880	EVR, SOBIR1, Leucine-rich repeat protein kinase family protein	2.22231	12.4914	1.26512e-08	4.63312e-06	1.16507	0.285876	1.211	1.61058	1.47836	-1.07017	-0.844623	-2.40498	-0.823407	2.32559	2.77412
AT5G28540	BIP1, heat shock protein 70 (Hsp 70) family protein	2.19696	10.5521	9.39286e-06	0.000545096	1.06126	0.493299	0.799271	1.22738	1.77151	0.150517	-0.731312	-1.81534	-0.363998	2.32201	2.68844	Y
AT2G46400	ATWRKY46, WRKY46, WRKY DNA-binding protein 46	2.84786	7.90581	7.11422e-09	3.11941e-06	2.493	1.10319	0.850884	2.13165	4.62019	-0.136389	-0.780027	-2.02734	-0.975842	2.31788	1.54342
AT5G67340	ARM repeat superfamily protein	2.07342	7.42253	2.09837e-09	1.64285e-06	4.24581	2.14627	3.19535	3.28789	3.45599	-0.186312	-1.14388	-1.04269	-1.50416	2.30971	0.897647
AT3G54960	ATPDI1, ATPDIL1-3, PDI1, PDIL1-3, PDI-like 1-3	1.43148	8.70488	1.45622e-06	0.000137872	0.591334	0.137764	0.802582	1.6541	1.23524	-0.573417	-0.38224	-2.48923	-0.471899	2.29714	2.47293	Y
AT2G32680	AtRLP23, RLP23, receptor like protein 23	3.72304	6.55428	7.60646e-09	3.11941e-06	-0.850019	-1.30266	-0.318919	0.0112019	1.46257	-2.22388	-0.538267	-3.17647	-0.766558	2.28577	3.55102
AT5G22060	ATJ2, J2, DNAJ homologue 2	1.12736	9.31632	2.19561e-05	0.000982274	1.6315	1.70348	1.22349	1.20888	2.63147	0.215443	-0.548444	-1.13157	-0.627697	2.27088	1.18395
AT5G13320	GDG1, GH3.12, PBS3, WIN3, Auxin-responsive GH3 family protein	1.88458	6.93928	4.508e-07	5.80753e-05	5.7052	4.31726	4.01904	4.33367	5.18731	0.0780868	-0.553354	-2.1449	-0.655125	2.26987	1.13059
AT4G39830	Cupredoxin superfamily protein	2.9636	7.14494	5.20341e-06	0.000350009	2.66662	-0.253547	1.22727	2.37402	2.0806	-0.324514	-2.16729	-1.1597	-2.54941	2.26715	1.87691
AT5G46050	ATPTR3, PTR3, peptide transporter 3	2.51049	7.53872	4.24096e-08	1.11014e-05	1.78612	0.378704	0.446798	2.67899	3.56774	-0.903016	-2.6729	-1.21811	-2.0488	2.26064	1.8029
AT1G02920	ATGST11, ATGSTF7, ATGSTF8, GST11, GSTF7, glutathione S-transferase 7	2.40467	8.08551	2.37409e-05	0.00103091	2.04964	0.189612	1.1318	0.976984	3.69873	-0.077179	0.314266	-2.46758	-0.0630856	2.25484	2.89396	Y
AT1G02930	ATGST1, ATGSTF3, ATGSTF6, ERD11, GST1, GSTF6, glutathione S-transferase 6	2.67735	11.2843	2.54831e-07	3.80193e-05	2.04964	0.189612	1.1318	0.976984	3.69873	-0.077179	0.314266	-2.46758	-0.0630856	2.25484	2.89396	Y
AT5G40780	LHT1, lysine histidine transporter 1	1.31806	12.1335	1.27805e-05	0.00068081	1.54479	1.14254	1.6625	2.45628	3.16728	-0.195602	-1.05615	-2.04456	-1.09986	2.22722	2.23012
AT2G25000	ATWRKY60, WRKY60, WRKY DNA-binding protein 60	1.69386	8.79337	1.28039e-08	4.63312e-06	0.684143	-0.851144	0.516472	1.27032	2.65167	-1.57534	-1.16857	-1.96672	-0.932084	2.21452	2.1335
AT3G52430	ATPAD4, PAD4, alpha/beta-Hydrolases superfamily protein	1.61927	8.38606	8.38333e-09	3.38164e-06	3.7182	1.72444	0.550758	1.88816	4.40239	0.173223	-1.22327	-2.28563	-1.20945	2.19556	2.26934
AT4G14365	XBAT34, XB3 ortholog 4 in Arabidopsis thaliana	2.20291	10.2041	0.000113956	0.00303006	2.82841	0.401549	1.22391	1.93485	4.50157	0.467647	-0.681025	-2.31279	-0.720126	2.19331	3.27881
AT2G31060	elongation factor family protein	1.16265	8.279	1.67631e-05	0.000816777	-0.29473	-0.605666	0.214225	0.731593	0.434116	-0.555778	-0.738285	-0.60644	-0.291206	2.18793	0.856712
AT1G66880	Protein kinase superfamily protein	1.69634	7.14353	3.84354e-08	1.05082e-05	1.97824	0.227361	0.842499	2.03037	3.24161	-0.485132	-0.580582	-2.74572	-0.606545	2.18594	2.44437
AT3G48640	unknown protein; FUNCTIONS IN: molecular_function unknown; INVOLVED IN: biological_process unknown; LOCATED IN: endomembrane system; EXPRESSED IN: 10 plant structures; EXPRESSED DURING: 10 growth stages; CONTAINS InterPro DOMAIN/s: Protein of unknown function DUF677 (InterPro:IPR007749); BEST Arabidopsis thaliana protein match is: Protein of unknown function (DUF677) (TAIR:AT5G66670.2); Has 42 Bl…	1.85194	5.49168	6.8899e-09	3.08242e-06	5.4416	2.0909	0.835354	3.84232	2.58183	0.476805	-1.69774	-0.618493	-1.80937	2.18033	2.19552
AT4G04490	CRK36, cysteine-rich RLK (RECEPTOR-like protein kinase) 36	2.98119	6.34962	8.24529e-08	1.83272e-05	3.91213	1.47877	2.49748	2.8907	3.25831	-0.403767	-0.475529	-1.36664	-0.599856	2.17633	1.97457
AT4G18250	receptor serine/threonine kinase, putative	2.87974	4.64639	2.38775e-09	1.64285e-06	3.82952	-0.444217	0.521048	1.99484	2.81544	-0.318337	-1.13408	-0.922574	-1.58584	2.17416	1.04075
AT1G08450	AtCRT3, CRT3, EBS2, PSL1, calreticulin 3	1.8491	14.3525	1.48767e-06	0.00013952	0.544724	-1.16497	-0.231444	0.564651	1.13771	-1.28766	-1.37175	-2.52173	-1.05346	2.1556	3.31196
AT3G25010	AtRLP41, RLP41, receptor like protein 41	4.00623	6.60098	3.71697e-10	5.0811e-07	1.41593	0.414552	0.433102	1.14604	-0.0540924	-1.61842	-0.926093	-2.9324	-0.290699	2.1545	3.79257	Y
AT1G57630	Toll-Interleukin-Resistance (TIR) domain family protein	3.91854	6.72855	1.5353e-09	1.45298e-06	5.02022	3.42504	3.16306	3.47312	5.36558	0.0455208	-0.372352	-2.38641	-0.663932	2.15069	2.84447
AT1G35710	Protein kinase family protein with leucine-rich repeat domain	2.33801	8.16887	2.86264e-09	1.6771e-06	0.501433	-1.75203	0.464264	0.229538	2.46484	-0.969986	-1.70509	-3.11211	-1.09419	2.14415	3.37977
AT4G24190	AtHsp90-7, AtHsp90.7, HSP90.7, SHD, Chaperone protein htpG family protein	2.33857	10.4262	2.61354e-06	0.000212551	0.0339823	0.10216	0.337899	0.932489	0.625964	-0.516415	-0.478348	-1.96574	-0.152878	2.14308	3.24787	Y
AT5G22380	anac090, NAC090, NAC domain containing protein 90	3.68869	6.72263	5.82689e-05	0.00188902	0.270227	0.257427	-0.0556927	-0.131559	0.256696	-0.344308	-0.0200729	-0.902694	0.0247402	2.14239	3.90312
AT4G16660	heat shock protein 70 (Hsp 70) family protein	1.74671	8.45284	3.33656e-06	0.000251839	0.916353	0.18351	0.731881	1.31671	1.59608	-0.151604	-0.291052	-2.24971	-0.087122	2.13624	2.30413	Y
AT3G47480	Calcium-binding EF-hand family protein	3.45147	9.65513	1.61276e-09	1.46976e-06	2.70935	0.674248	1.4636	2.58548	4.1472	-0.558158	-0.715355	-2.48834	-0.712199	2.12651	3.18828
AT3G51430	SSL5, YLS2, Calcium-dependent phosphotriesterase superfamily protein	1.13348	10.2917	6.99857e-06	0.000444979	2.35122	1.75974	1.26237	1.17921	1.33249	-0.769604	-0.461141	-1.78851	-0.283886	2.12614	2.33527	Y
AT1G23840	unknown protein; LOCATED IN: endomembrane system; EXPRESSED IN: 18 plant structures; EXPRESSED DURING: 12 growth stages; BEST Arabidopsis thaliana protein match is: unknown protein (TAIR:AT1G23850.1); Has 53 Blast hits to 48 proteins in 5 species: Archae - 0; Bacteria - 0; Metazoa - 0; Fungi - 0; Plants - 53; Viruses - 0; Other Eukaryotes - 0 (source: NCBI BLink).	1.55968	9.6281	3.68625e-07	5.03911e-05	0.664826	-0.639074	-0.317966	0.0548964	0.204198	-1.30116	-1.35409	-0.840808	-1.38633	2.11813	2.12509
AT5G04720	ADR1-L2, ADR1-like 2	1.23358	10.7093	2.24359e-05	0.000996494	1.65345	1.23237	0.478061	0.937345	2.20112	-0.0982399	-0.632393	-1.01339	-0.376659	2.11295	1.18459	Y
AT5G11920	AtcwINV6, cwINV6, 6-&1-fructan exohydrolase	4.42839	5.69811	3.30387e-11	2.12494e-07	2.85552	-0.291854	-0.1766	2.35758	0.563845	-1.01076	-3.25217	-1.07032	-3.12276	2.10215	1.04185
AT5G05460	Glycosyl hydrolase family 85	1.17554	8.01155	2.71446e-05	0.00112255	0.967517	-0.331326	-0.210342	0.32603	-0.046978	-1.15628	-1.68922	-1.53693	-1.364	2.10083	1.71791
AT5G05300	unknown protein; FUNCTIONS IN: molecular_function unknown; INVOLVED IN: biological_process unknown; LOCATED IN: endomembrane system; EXPRESSED IN: 10 plant structures; EXPRESSED DURING: 8 growth stages; Has 1807 Blast hits to 1807 proteins in 277 species: Archae - 0; Bacteria - 0; Metazoa - 736; Fungi - 347; Plants - 385; Viruses - 0; Other Eukaryotes - 339 (source: NCBI BLink).	2.42031	6.87415	0.00134585	0.0153457	3.02572	0.322871	0.398303	0.488231	0.931546	0.00934505	-0.522963	-0.210509	-1.28677	2.10021	1.22235
AT5G52760	Copper transport protein family	3.11035	8.17015	1.21159e-07	2.45219e-05	2.89057	0.519845	1.03453	2.0537	4.7234	-0.0073719	-1.15143	-3.46815	-1.10042	2.08295	4.63763
AT5G17760	P-loop containing nucleoside triphosphate hydrolases superfamily protein	1.96237	9.07366	1.53516e-05	0.000763112	3.69678	2.29062	1.32506	2.203	2.88601	-0.519579	-0.830795	-2.35084	-1.06824	2.07826	1.75264
AT5G43910	pfkB-like carbohydrate kinase family protein	1.99664	8.42368	1.3812e-07	2.6143e-05	1.8674	0.299668	0.269888	1.29215	1.52309	-0.23645	-0.99046	-1.32978	-0.956914	2.07654	2.06417
AT3G45290	ATMLO3, MLO3, Seven transmembrane MLO family protein	1.6552	8.7137	2.42974e-06	0.000201255	1.0382	-0.956042	-0.794556	0.550802	0.841368	-1.46428	-1.14272	-1.46756	-1.2024	2.07303	1.18624
AT1G32940	ATSBT3.5, SBT3.5, Subtilase family protein	1.00164	6.7534	0.00255698	0.0232447	4.44032	3.54455	4.35766	3.55559	3.72239	-0.108022	-0.268369	-0.989143	-0.594127	2.07175	0.638718
AT5G48380	BIR1, BAK1-interacting receptor-like kinase 1	1.21016	10.469	0.000261884	0.00529928	1.63603	0.278903	0.875013	1.46264	2.48997	-0.360057	-1.12281	-1.69466	-1.09724	2.05954	2.90946
AT5G20230	ATBCB, BCB, BCB, SAG14, blue-copper-binding protein	2.36008	9.21592	0.000305065	0.00590083	2.67914	2.80313	2.90335	2.62352	5.0986	0.118174	0.184456	-2.3135	-0.454729	2.05397	2.10059	Y
AT1G72060	serine-type endopeptidase inhibitors	2.04208	8.3198	1.21518e-08	4.60011e-06	-0.0685968	-1.30079	-1.01006	0.523529	2.42745	-0.0506725	-1.05049	-0.888557	-1.4728	2.05397	3.35131
AT1G74360	Leucine-rich repeat protein kinase family protein	2.46087	6.40832	2.31639e-09	1.64285e-06	4.28971	2.28664	3.32222	2.70147	4.02926	0.428941	-0.621247	-1.04072	-0.827309	2.04101	0.575628
AT1G33560	ADR1, Disease resistance protein (CC-NBS-LRR class) family	1.59469	8.79116	1.89395e-07	3.23628e-05	2.16767	1.96662	1.53166	1.49783	1.61168	-0.325277	-0.60448	-0.707019	-0.950139	2.02979	0.496329
AT5G62770	Protein of unknown function (DUF1645)	1.19877	6.92519	0.00207849	0.0202508	1.86834	-0.187535	0.392535	0.544531	0.0726318	-0.314136	-2.31	-0.552103	-2.20584	2.02421	1.68024
AT3G12830	SAUR-like auxin-responsive protein family	1.63211	7.29927	7.2311e-05	0.00222133	2.77691	3.1125	1.55365	1.76477	1.55451	-0.35416	0.152701	-1.30603	0.216213	2.01826	0.826682	Y
AT2G33580	Protein kinase superfamily protein	1.33091	8.80522	0.000134468	0.00338315	1.46425	0.146981	0.698497	0.753157	1.53539	-0.336115	-1.08502	-1.11071	-0.970751	2.01681	0.864105
AT2G26560	PLA IIA, PLA2A, PLP2, PLP2, phospholipase A 2A	1.96897	10.7543	4.03525e-05	0.00146232	4.54503	-1.19118	1.13393	0.99032	3.59761	-0.124296	-0.735637	-2.30908	-1.29846	2.01503	3.59961
AT3G50930	BCS1, cytochrome BC1 synthesis	3.6485	7.36076	2.12064e-09	1.64285e-06	3.00639	1.6273	1.54578	1.29438	4.73389	0.777118	0.366283	-2.34002	0.538358	2.01015	0.950597	Y
AT5G45380	ATDUR3, DUR3, solute:sodium symporters;urea transmembrane transporters	2.01091	7.08046	7.58596e-09	3.11941e-06	1.01943	-0.605342	-0.268227	1.08831	0.383285	-1.73447	-2.36427	-2.23141	-1.06091	2.00847	2.70845
AT2G04430	atnudt5, NUDT5, nudix hydrolase homolog 5	1.51393	8.40758	2.79287e-07	3.97234e-05	3.54323	-0.0688457	0.194998	1.89024	1.85042	-0.505787	-1.48532	-1.04779	-1.7956	1.99045	1.41407
AT5G27420	ATL31, CNI1, carbon/nitrogen insensitive 1	1.7476	7.6069	4.80588e-05	0.00165159	4.981	1.86566	2.72777	2.37463	3.60924	1.21365	-0.174086	-1.13453	-0.762924	1.98979	0.479265
AT3G61190	BAP1, BON association protein 1	1.95363	6.73837	0.00219666	0.0209744	5.26823	3.73603	3.93271	3.80251	4.43898	0.761311	-1.23756	-0.671492	-1.42758	1.97058	1.41879
AT5G37600	ATGLN1;1, ATGSR1, GLN1;1, GSR 1, glutamine synthase clone R1	1.43324	12.4837	3.72371e-07	5.06218e-05	1.00843	0.0812044	0.134712	1.38683	2.60659	-0.637423	-0.516377	-1.97428	-0.651738	1.95943	2.53567
AT2G45510	CYP704A2, cytochrome P450, family 704, subfamily A, polypeptide 2	1.36279	7.44845	1.09173e-05	0.000605026	1.2154	-0.923218	0.161713	0.507672	-0.241091	-0.874351	-1.70595	-1.20345	-1.82713	1.95363	1.18949
AT1G48320	Thioesterase superfamily protein	1.49008	8.68702	2.43738e-06	0.000201255	3.06315	1.95566	1.54698	1.6276	2.29557	0.175914	-0.625132	-0.742983	-0.669942	1.94704	0.913538
AT1G19020	unknown protein; BEST Arabidopsis thaliana protein match is: unknown protein (TAIR:AT3G48180.1); Has 88 Blast hits to 88 proteins in 15 species: Archae - 0; Bacteria - 0; Metazoa - 0; Fungi - 0; Plants - 88; Viruses - 0; Other Eukaryotes - 0 (source: NCBI BLink).	1.13688	9.86316	0.0330461	0.129136	4.84704	2.77329	3.19693	2.33119	5.37847	1.03001	-0.0420332	-1.56979	-0.627315	1.94583	0.669914	Y
AT1G65790	ARK1, RK1, receptor kinase 1	1.44407	9.34784	0.000155358	0.00375883	0.561981	-1.16973	-0.256671	0.496151	-0.232775	-1.03016	-1.15101	-1.24045	-0.938854	1.9423	1.54521
AT5G58940	CRCK1, calmodulin-binding receptor-like cytoplasmic kinase 1	1.34385	8.07974	8.26757e-08	1.83272e-05	2.30514	-0.383512	0.113016	1.51117	1.00943	-0.690508	-1.25832	-1.07942	-1.40341	1.93183	1.34717
AT1G14870	PCR2, PLANT CADMIUM RESISTANCE 2	2.7827	9.55188	3.47952e-08	9.72922e-06	1.72634	-0.712621	0.919342	1.78214	1.83029	-2.45825	-3.93882	-4.21766	-4.33206	1.92504	6.831
AT1G14880	PCR1, PLANT CADMIUM RESISTANCE 1	3.04923	12.1489	1.37397e-08	4.82969e-06	1.72634	-0.712621	0.919342	1.78214	1.83029	-2.45825	-3.93882	-4.21766	-4.33206	1.92504	6.831
AT5G26920	CBP60G, Cam-binding protein 60-like G	2.46455	8.7252	1.0715e-05	0.000597852	4.12766	2.35129	2.56916	3.99353	4.50394	0.147148	-0.947758	-2.55312	-1.15451	1.92444	0.98348
AT2G17040	anac036, NAC036, NAC domain containing protein 36	2.33152	10.8185	6.51653e-07	7.70893e-05	-0.336076	-2.01397	-0.447817	0.527815	0.898463	-0.178514	-0.643407	-2.59526	-0.830548	1.9174	2.72533
AT1G15670	Galactose oxidase/kelch repeat superfamily protein	1.60387	5.30388	2.18848e-05	0.000980869	5.12774	4.15843	3.25916	3.01621	3.32118	-0.0826025	0.378607	-0.636076	0.196096	1.90922	1.6918
AT5G01540	LECRKA4.1, lectin receptor kinase a4.1	2.35126	7.73552	2.76142e-09	1.66992e-06	2.87582	0.801109	0.935777	2.1112	4.11713	0.763763	-1.03988	-0.813993	-0.872322	1.90363	0.24634
AT5G10760	Eukaryotic aspartyl protease family protein	4.0216	11.6352	5.50415e-11	2.12494e-07	-2.01514	-3.6939	-0.740733	0.238158	-0.351575	-3.08842	-2.0565	-3.11509	-1.7829	1.89847	4.87374
AT3G25020	AtRLP42, RLP42, receptor like protein 42	2.59332	7.3884	2.78251e-09	1.66992e-06	0.166451	-0.925198	-0.197306	0.434404	-0.339504	-1.25107	-1.25853	-2.08446	-0.93292	1.89455	1.34012
AT3G18250	Putative membrane lipoprotein	3.58649	5.96471	4.15406e-08	1.11014e-05	4.28277	1.97002	3.10311	3.5395	3.27649	-0.697401	-1.39114	-2.28917	-1.88651	1.89386	1.95313
AT4G23610	Late embryogenesis abundant (LEA) hydroxyproline-rich glycoprotein family	1.81858	7.62066	1.60629e-07	2.90245e-05	2.02672	-0.77102	0.287304	2.14236	1.57326	-1.08999	-1.75498	-2.11388	-1.87762	1.87736	3.02225
AT5G45470	Protein of unknown function (DUF594)	1.16289	8.40194	1.06565e-05	0.000595943	1.37064	-0.141071	0.615517	1.39055	0.35785	-1.04634	-1.4216	-1.24724	-1.02763	1.87092	0.930677
AT1G21240	WAK3, wall associated kinase 3	3.59769	4.52708	5.10102e-11	2.12494e-07	5.00313	0.873374	2.50554	3.82775	0.568859	-1.45746	-0.286037	-1.01893	-0.684384	1.86689	0.447132
AT1G67920	unknown protein; BEST Arabidopsis thaliana protein match is: unknown protein (TAIR:AT1G24600.1); Has 22 Blast hits to 22 proteins in 5 species: Archae - 0; Bacteria - 0; Metazoa - 0; Fungi - 0; Plants - 22; Viruses - 0; Other Eukaryotes - 0 (source: NCBI BLink).	2.16425	7.08887	8.83844e-06	0.000520074	2.92339	2.42734	1.65001	1.12097	2.25643	0.359919	-0.755553	-0.980865	-1.48257	1.86443	1.70705
AT1G75040	PR-5, PR5, pathogenesis-related gene 5	3.8349	11.6323	3.2373e-07	4.52597e-05	0.729049	-0.333838	-0.278065	0.362491	0.741561	-2.76092	-0.100229	-4.11565	-0.651732	1.86182	3.02537
AT1G49000	unknown protein; FUNCTIONS IN: molecular_function unknown; INVOLVED IN: biological_process unknown; LOCATED IN: chloroplast; EXPRESSED IN: stem; BEST Arabidopsis thaliana protein match is: unknown protein (TAIR:AT3G18560.1); Has 105 Blast hits to 105 proteins in 13 species: Archae - 0; Bacteria - 0; Metazoa - 0; Fungi - 0; Plants - 105; Viruses - 0; Other Eukaryotes - 0 (source: NCBI BLink).	1.04484	7.90383	2.77826e-05	0.00113926	1.81142	-0.116887	-0.169552	1.06864	2.76046	-0.33851	0.152635	-0.410503	-0.0948105	1.84189	0.284843
AT3G09940	ATMDAR3, MDAR2, MDAR3, MDHAR, monodehydroascorbate reductase	3.6637	5.02435	7.16486e-08	1.66319e-05	3.65655	3.73322	2.17909	1.56136	3.36052	-1.58153	-1.06318	-1.26166	-0.16457	1.8395	1.54842	Y
AT3G14280	unknown protein; Has 51 Blast hits to 51 proteins in 13 species: Archae - 0; Bacteria - 0; Metazoa - 0; Fungi - 0; Plants - 51; Viruses - 0; Other Eukaryotes - 0 (source: NCBI BLink).	2.28775	7.44181	2.10544e-05	0.000947436	2.59836	2.69662	1.59019	1.93271	0.473106	-1.05554	0.0779324	-0.935451	-0.222197	1.83794	1.07215
AT1G21750	ATPDI5, ATPDIL1-1, PDI5, PDIL1-1, PDI-like 1-1	1.66444	8.22565	2.58036e-07	3.80193e-05	0.840577	0.114219	0.506115	1.21013	0.600667	-0.318317	-0.228971	-1.61799	-0.183182	1.83554	2.81257	Y
AT2G29120	ATGLR2.7, GLR2.7, GLR2.7, glutamate receptor 2.7	2.1017	8.93993	3.83785e-09	2.14246e-06	0.585607	-0.618756	-0.180528	1.16099	1.75895	-0.875156	-1.39967	-1.88682	-1.36661	1.83179	1.46953
AT3G14470	NB-ARC domain-containing disease resistance protein	1.47305	8.05651	1.92238e-06	0.000169777	3.03759	0.435624	0.517178	1.0848	0.250948	-0.970108	-1.07178	-0.603071	-1.21275	1.8302	0.723445
AT5G10740	Protein phosphatase 2C family protein	1.04593	8.32416	3.35737e-06	0.000251864	1.95821	0.79192	0.393454	0.862218	0.618544	-0.47258	-0.553016	-0.558542	-0.265964	1.82733	1.0161
AT4G21120	AAT1, CAT1, amino acid transporter 1	2.76993	6.18804	1.59341e-08	5.37087e-06	2.9066	1.9831	1.78984	2.46528	3.38525	-0.1097	-1.13781	-0.373588	-1.15738	1.82419	0.196086
AT1G05570	ATGSL06, ATGSL6, CALS1, GSL06, GSL6, callose synthase 1	1.88	9.66792	2.45241e-07	3.72493e-05	1.86197	-0.873467	-0.307961	0.867146	-0.458336	-0.811281	-2.14401	-1.59737	-1.73735	1.81902	2.08711
AT5G50560	Protein of unknown function (DUF 3339)	1.377	6.10297	0.000895723	0.0117482	2.44836	0.393957	0.0293856	0.135229	0.154908	-0.173248	-0.99087	0.0143156	-1.17327	1.81817	0.395092
AT1G01340	ACBK1, ATCNGC10, CNGC10, cyclic nucleotide gated channel 10	1.48676	6.37735	1.22368e-05	0.00065742	4.46647	1.57325	1.55771	1.61649	1.96398	-0.216692	-1.12497	-1.03593	-1.33051	1.81379	1.49806
AT4G26090	RPS2, NB-ARC domain-containing disease resistance protein	1.31352	8.19855	3.09938e-05	0.00120734	1.2928	0.0525417	0.250184	0.683332	0.623264	-0.459716	-1.32948	-1.06392	-0.807388	1.80747	1.28329
AT1G43910	P-loop containing nucleoside triphosphate hydrolases superfamily protein	2.75345	6.30086	5.27167e-07	6.55125e-05	4.60749	4.30971	1.24139	2.69609	3.49999	0.0897675	-0.579986	-1.48586	-0.612757	1.8039	1.7067
AT1G52770	Phototropic-responsive NPH3 family protein	1.0477	7.07052	0.00139583	0.0156286	-1.13928	-0.0198936	-0.224803	-0.304003	-0.791383	-0.990005	0.106159	-1.40242	0.112932	1.79846	1.7633	Y
AT2G38470	ATWRKY33, WRKY33, WRKY DNA-binding protein 33	1.25416	10.4742	0.00205714	0.0200944	3.68791	1.26389	1.93805	1.61001	3.45066	0.964964	-0.466255	-0.775377	-0.554377	1.79787	-0.00521183
AT2G23680	Cold acclimation protein WCOR413 family	1.19835	8.68801	0.00423441	0.0328474	2.22474	-0.690798	0.918403	1.63493	2.58112	-0.416545	-0.987536	-1.58507	-0.822002	1.79338	1.93759
AT5G64000	ATSAL2, SAL2, Inositol monophosphatase family protein	4.05314	7.93029	6.04509e-11	2.12494e-07	-0.150112	-0.654561	-0.454969	0.187074	1.01363	-1.09779	-0.0410395	-2.65827	-0.389108	1.79232	2.55171
AT5G22530	unknown protein; BEST Arabidopsis thaliana protein match is: unknown protein (TAIR:AT5G22520.1); Has 30201 Blast hits to 17322 proteins in 780 species: Archae - 12; Bacteria - 1396; Metazoa - 17338; Fungi - 3422; Plants - 5037; Viruses - 0; Other Eukaryotes - 2996 (source: NCBI BLink).	2.30421	4.60093	5.29977e-08	1.33067e-05	4.22034	0.241673	-0.00419807	0.16172	2.90278	-0.8187	-0.527239	-1.01542	-0.742195	1.78088	1.47557
AT2G43570	CHI, chitinase, putative	5.548	6.98432	6.55701e-08	1.54999e-05	3.31047	2.67274	3.84672	3.46064	3.14337	-2.13441	-0.409216	-4.34625	-0.582008	1.77981	4.1982
AT1G09210	AtCRT1b, CRT1b, calreticulin 1b	1.41214	11.3938	0.000174984	0.00406578	0.19219	0.485684	0.470608	1.21154	0.313169	-0.488726	-0.598936	-1.6839	-0.268913	1.77791	2.28716
AT1G49050	Eukaryotic aspartyl protease family protein	1.05835	10.6771	2.68654e-05	0.00111565	1.46297	0.634909	0.688976	1.30888	1.35812	-0.445559	-0.755795	-1.30529	-0.762087	1.77205	1.77228
AT1G24150	ATFH4, FH4, formin homologue 4	1.23018	8.07218	0.000227138	0.00485152	1.4487	0.15963	0.425039	1.05182	1.63112	0.15674	-0.869563	-1.01705	-1.00484	1.77157	1.64414
AT1G70690	HWI1, PDLP5, Receptor-like protein kinase-related family protein	1.23694	6.12977	6.00304e-05	0.00192583	4.79263	2.10266	1.80052	2.52028	0.661945	-1.38627	-1.05546	-0.523756	-0.727989	1.76981	1.40467
AT3G60470	Plant protein of unknown function (DUF247)	2.05718	3.54238	8.28014e-05	0.00244294	2.52688	-0.155234	0.00162888	0.0726843	0.12722	-0.872044	-2.65053	-0.102226	-2.58769	1.76636	1.07498
AT3G52400	ATSYP122, SYP122, syntaxin of plants 122	1.72183	10.6064	0.00392054	0.0311793	3.41556	0.605683	1.76033	2.4464	3.39041	0.764679	-0.885433	-0.956076	-1.59308	1.75705	1.09138
AT1G58420	Uncharacterised conserved protein UCP031279	2.51169	6.92656	8.01411e-05	0.00239126	-0.012516	-0.203033	0.14208	0.146978	1.89233	0.100205	-0.426265	-0.958391	-0.401563	1.75143	-0.135771
AT1G51850	Leucine-rich repeat protein kinase family protein	1.22897	5.7006	0.000611736	0.00922327	0.520823	0.0136719	-0.00730324	4.0271	1.24766	-0.766212	-1.56401	-0.0413303	-1.49263	1.75061	-0.075243
AT1G56340	AtCRT1a, CRT1, CRT1a, calreticulin 1a	1.30232	10.5589	0.00789665	0.0499884	0.544695	0.267249	0.632525	1.01505	0.513407	0.060113	-0.403496	-1.06164	-0.227989	1.73734	2.29185	Y
AT2G25110	AtSDF2, ATSDL, SDF2, stromal cell-derived factor 2-like protein precursor	1.23733	11.3894	4.3248e-06	0.000299764	0.963911	0.609405	0.62175	1.11174	0.68788	0.0528269	-0.41885	-1.18283	-0.386471	1.73411	2.13429	Y
AT5G64120	Peroxidase superfamily protein	1.36018	8.73501	0.000613667	0.00923541	0.369856	0.300697	0.113019	3.08599	4.30477	-0.518319	0.190912	-0.596856	0.0018692	1.73185	0.0286617
AT3G49120	ATPCB, ATPERX34, PERX34, PRX34, PRXCB, peroxidase CB	1.30138	11.8062	1.98112e-06	0.000172252	2.41507	1.92064	2.10551	1.9211	1.69625	-0.495094	-0.148647	-1.24411	-0.283793	1.7257	1.91447	Y
AT1G30420	ATMRP12, MRP12, multidrug resistance-associated protein 12	1.293	8.24702	1.28833e-05	0.000681733	1.78908	-0.0821676	0.556267	1.03332	1.53189	-0.295113	-0.901089	-0.683725	-0.515497	1.72523	0.876849
AT4G38540	FAD/NAD(P)-binding oxidoreductase family protein	1.55051	7.77006	2.53333e-05	0.0010766	3.71874	1.52534	1.89742	1.44955	2.42331	0.165384	0.788335	-0.586888	0.239655	1.71664	0.372575
AT1G24140	Matrixin family protein	1.59156	9.21036	0.000481531	0.00782083	3.39685	0.889088	1.80264	1.75319	3.42433	1.31085	-0.432429	-1.39087	-0.648415	1.7048	0.848345
AT3G25610	ATPase E1-E2 type family protein / haloacid dehalogenase-like hydrolase family protein	1.11497	7.91186	0.000839273	0.0112712	3.23229	1.40358	1.77965	1.76268	2.66979	0.128264	-0.613147	-0.98925	-0.737193	1.68563	1.12627
AT1G29240	Protein of unknown function (DUF688)	1.07994	7.55339	2.72702e-06	0.000217861	1.75492	0.625646	0.420818	0.31377	-0.549141	-1.21089	-1.28828	-1.11264	-1.05736	1.68419	1.23598
AT5G42830	HXXXD-type acyl-transferase family protein	2.52799	7.04387	2.76797e-08	8.30593e-06	1.26575	-0.215833	0.709558	1.68129	2.17577	-0.0134487	-1.6973	-0.648048	-2.21182	1.68175	1.91784
AT3G22600	Bifunctional inhibitor/lipid-transfer protein/seed storage 2S albumin superfamily protein	2.07259	7.56277	0.000209661	0.0045925	3.45737	2.51944	4.13631	3.56763	3.82283	-0.770373	-0.354054	-2.7807	-0.796272	1.67649	2.34244
AT1G15520	ABCG40, ATABCG40, ATPDR12, PDR12, pleiotropic drug resistance 12	3.07065	5.78714	0.000169708	0.00398619	6.85606	2.88228	3.55315	2.29665	4.0763	0.0138674	-0.287496	-0.83162	-0.657956	1.67617	0.214235
AT3G57260	BG2, BGL2, PR-2, PR2, beta-1,3-glucanase 2	5.37943	9.92732	1.83943e-10	3.41633e-07	0.310832	1.28797	1.32511	-0.259936	-0.273212	-3.70715	-0.191376	-3.6718	0.14314	1.64096	5.0935	Y
AT3G16530	Legume lectin family protein	1.36404	10.4596	4.77696e-06	0.000325601	0.357213	0.179703	0.642807	-0.460281	2.63939	0.298505	2.53569	-0.178267	2.10919	1.64055	0.254756
AT5G60800	Heavy metal transport/detoxification superfamily protein	2.1905	7.75648	2.62521e-06	0.000212551	2.83159	1.45482	-0.131462	0.176786	2.25885	-0.153418	-0.801448	-1.67249	-0.77237	1.63611	1.40389
AT5G45480	Protein of unknown function (DUF594)	1.03746	6.49014	0.000312314	0.00596183	1.3387	0.046876	0.535583	1.23488	1.40087	-0.569662	-1.15769	-0.940762	-0.670135	1.63569	1.16434
AT2G26190	calmodulin-binding family protein	1.38998	11.5237	8.84873e-06	0.000520074	0.0949707	-1.84562	-0.485178	-0.233606	0.979868	0.213722	-0.620475	-0.986561	-0.247572	1.62726	0.904642
AT5G60280	Concanavalin A-like lectin protein kinase family protein	2.5308	5.30441	2.78026e-09	1.66992e-06	3.58867	0.323229	1.01062	1.97662	0.754964	-0.682336	-1.44625	-0.42772	-1.57413	1.6166	0.842896
AT5G15860	ATPCME, PCME, prenylcysteine methylesterase	1.59796	8.19879	7.97855e-07	8.92365e-05	0.0466566	-0.11092	-0.207664	0.265053	-0.155732	-0.797564	-0.474878	-0.970338	-0.373302	1.60876	1.88787
AT1G72520	PLAT/LH2 domain-containing lipoxygenase family protein	1.24368	6.67142	0.0516588	0.172753	4.84116	3.48407	2.70002	1.69804	3.82065	0.737045	-0.421346	-0.533153	0.350648	1.60768	-0.540655
AT5G08240	unknown protein; BEST Arabidopsis thaliana protein match is: unknown protein (TAIR:AT5G23160.1); Has 69 Blast hits to 69 proteins in 10 species: Archae - 0; Bacteria - 1; Metazoa - 0; Fungi - 0; Plants - 68; Viruses - 0; Other Eukaryotes - 0 (source: NCBI BLink).	2.74174	7.88123	1.82617e-06	0.000164596	2.48655	0.717512	1.4314	1.6343	1.55296	-0.034543	0.127803	-1.13025	-0.780278	1.60672	1.46367
AT1G16510	SAUR-like auxin-responsive protein family	1.33908	7.60448	0.00280613	0.0248016	0.43701	1.37493	0.728642	0.711987	0.0305996	-0.370787	0.517683	-0.783829	0.577415	1.60622	0.630538
AT3G09020	alpha 1,4-glycosyltransferase family protein	1.27363	6.30398	0.000145594	0.00358248	2.92223	-0.166035	0.840875	1.21764	1.54145	0.494647	-0.767312	-0.248499	-1.26	1.60504	1.61073
AT3G45860	CRK4, cysteine-rich RLK (RECEPTOR-like protein kinase) 4	2.90628	7.55885	2.32102e-09	1.64285e-06	-0.346228	-3.21052	-1.29876	-0.426399	-0.972712	-2.53526	-1.91884	-2.24528	-1.20204	1.59549	3.93755
AT2G38860	YLS5, Class I glutamine amidotransferase-like superfamily protein	1.79896	8.74025	6.19928e-08	1.51029e-05	1.9072	0.123938	1.22299	1.28184	2.09923	-0.0387154	0.10616	-1.08903	-0.749135	1.58623	0.938457
AT1G26380	FAD-binding Berberine family protein	2.31539	4.7838	4.56779e-06	0.000314832	5.02744	2.05323	4.20981	2.29878	3.65984	0.930821	0.590259	-0.693611	-0.821939	1.58454	0.379858
AT2G02930	ATGSTF3, GST16, GSTF3, glutathione S-transferase F3	1.73859	9.0118	0.000202868	0.00448094	1.81169	-0.388172	0.368576	0.480796	1.33773	-0.615036	0.0697269	-2.10163	-0.225115	1.58203	3.61284	Y
AT4G02520	ATGSTF2, ATPM24, ATPM24.1, GST2, GSTF2, glutathione S-transferase PHI 2	1.85118	11.3452	7.59246e-08	1.74598e-05	1.81169	-0.388172	0.368576	0.480796	1.33773	-0.615036	0.0697269	-2.10163	-0.225115	1.58203	3.61284	Y
AT1G45145	ATH5, ATTRX5, LIV1, TRX5, thioredoxin H-type 5	2.00538	12.5055	2.02538e-07	3.41287e-05	2.92855	2.1219	2.04375	1.67101	2.23904	-0.623853	-0.211672	-1.82191	-0.289881	1.58169	2.2753	Y
AT1G51920	unknown protein; FUNCTIONS IN: molecular_function unknown; INVOLVED IN: biological_process unknown; LOCATED IN: endomembrane system; EXPRESSED IN: stem, stamen; EXPRESSED DURING: 4 anthesis; Has 22 Blast hits to 22 proteins in 5 species: Archae - 0; Bacteria - 0; Metazoa - 0; Fungi - 0; Plants - 22; Viruses - 0; Other Eukaryotes - 0 (source: NCBI BLink).	2.02386	4.57263	1.4766e-05	0.000750689	1.84241	-0.265059	-0.13211	1.4432	1.36829	0.175066	-0.905536	-0.332613	-1.10185	1.57676	0.448963
AT5G20400	2-oxoglutarate (2OG) and Fe(II)-dependent oxygenase superfamily protein	1.29974	7.55798	6.98166e-06	0.000444979	0.67351	-0.5292	-0.242203	0.726745	0.0121365	-0.727993	-1.15266	-0.40057	-1.06046	1.57411	1.4783
AT1G26420	FAD-binding Berberine family protein	2.83651	5.32596	4.60212e-08	1.17958e-05	4.12469	1.04798	2.90154	3.41578	2.97036	-0.36495	-0.519548	-0.568001	-1.14893	1.57123	0.56255
AT4G37520	Peroxidase superfamily protein	1.16863	9.043	3.56255e-05	0.00134585	3.34078	1.69	2.70862	2.95115	1.79224	-0.957915	0.00306988	0.261117	-0.415222	1.56707	1.3398
AT2G46270	GBF3, G-box binding factor 3	1.25422	6.37978	3.90956e-05	0.0014358	1.62773	1.76525	0.653651	0.835612	0.286501	-0.652557	-0.959373	-0.592636	-0.312059	1.5546	0.638217
AT1G14370	APK2A, PBL2, protein kinase 2A	1.20934	8.79452	2.08618e-06	0.000180114	1.53749	1.43454	1.71238	1.78684	2.79802	0.67355	-0.115956	-0.999262	-0.358173	1.552	1.24805
AT4G21840	ATMSRB8, MSRB8, methionine sulfoxide reductase B8	5.18226	5.19307	2.18055e-09	1.64285e-06	4.96783	5.07396	4.07992	2.51199	3.29412	-0.966039	-0.26741	-1.9951	0.167858	1.55169	2.25561	Y
AT4G12720	AtNUDT7, ATNUDX7, GFG1, NUDT7, MutT/nudix family protein	1.32879	11.0271	6.34577e-05	0.00200638	2.70288	1.68481	1.14101	1.68942	4.12673	0.334639	-0.504213	-1.48786	-0.44409	1.54992	0.977142	Y
AT3G22160	VQ motif-containing protein	1.63586	7.74001	2.65844e-05	0.00110969	3.86791	2.05936	1.8534	1.64885	2.05322	-0.496798	-0.652945	-0.926907	-0.642565	1.54481	1.1062
AT1G74710	ATICS1, EDS16, ICS1, SID2, ADC synthase superfamily protein	1.58616	8.96153	3.94536e-06	0.000282208	4.07671	1.4818	0.592261	2.0308	4.48302	-0.307005	-7.91236	-3.12381	-0.166817	1.54412	0.927074	Y
AT1G33720	CYP76C6, cytochrome P450, family 76, subfamily C, polypeptide 6	1.32559	9.61581	6.6493e-05	0.00207367	2.85991	0.35138	0.288753	1.1262	2.04026	-0.0221157	-1.18275	-0.954091	-2.00863	1.53561	1.61032
AT1G51620	Protein kinase superfamily protein	1.44517	5.27863	0.00254013	0.0231496	1.67482	0.140972	1.00999	2.28195	2.74078	0.408852	-2.10535	-0.224224	-2.04476	1.53496	0.830936
AT1G67970	AT-HSFA8, HSFA8, heat shock transcription factor A8	1.03504	11.0194	0.00014761	0.00362485	1.83438	0.230855	0.397633	0.689874	1.59488	0.179859	-0.109734	-1.18299	-0.308806	1.5197	1.54712	Y
AT1G57560	AtMYB50, MYB50, myb domain protein 50	1.86768	5.28678	9.84695e-06	0.000566108	4.23872	0.6036	0.528873	1.27677	3.48821	-0.0392284	-0.862167	-0.593704	-0.98691	1.51947	0.80815
AT3G10930	unknown protein; FUNCTIONS IN: molecular_function unknown; INVOLVED IN: biological_process unknown; LOCATED IN: mitochondrion; EXPRESSED IN: 18 plant structures; EXPRESSED DURING: 9 growth stages; Has 1 Blast hits to 1 proteins in 1 species: Archae - 0; Bacteria - 0; Metazoa - 0; Fungi - 0; Plants - 1; Viruses - 0; Other Eukaryotes - 0 (source: NCBI BLink).	1.10719	4.56027	0.0105457	0.0605715	3.4292	1.65401	1.82079	2.67849	2.39483	1.5378	-0.193288	-0.0477772	-0.691097	1.51461	-0.14803
AT5G59680	Leucine-rich repeat protein kinase family protein	1.60526	7.6213	2.32808e-07	3.62561e-05	-0.705874	-0.310315	-0.1348	0.73648	-0.0456953	-0.236938	-1.34697	-0.599005	-1.36539	1.49327	1.60603
AT2G45760	BAL, BAP2, BON association protein 2	2.48762	5.74388	6.56689e-07	7.73134e-05	4.77792	1.07841	1.97039	2.40163	2.10677	-0.0347786	-2.12772	-0.581426	-1.84291	1.48408	-0.0660973
AT3G29250	NAD(P)-binding Rossmann-fold superfamily protein	3.13823	4.68389	3.02251e-06	0.000233873	5.56164	3.65263	3.95198	3.41716	0.145037	-0.641471	-2.65435	-0.504499	-2.36572	1.48271	0.878201
AT3G59700	ATHLECRK, HLECRK, LECRK1, lectin-receptor kinase	1.48686	5.4813	6.86726e-05	0.00212816	3.47075	1.29847	2.03608	1.91432	2.07565	0.55703	-0.649105	0.00584221	-0.893782	1.48084	0.230982
AT1G62840	Protein of unknown function (DUF1442)	1.10333	8.07724	2.05143e-07	3.41287e-05	2.57572	1.77009	1.902	1.36793	2.22463	0.0950785	-0.634684	-0.950519	-0.936873	1.47865	1.05837
AT2G27660	Cysteine/Histidine-rich C1 domain family protein	2.9759	4.66465	5.57957e-08	1.37291e-05	2.16678	0.121318	1.06492	2.61037	1.31406	-1.07955	-2.63691	-0.621366	-2.39178	1.47371	0.407759
AT3G25780	AOC3, allene oxide cyclase 3	1.34172	5.57844	0.0870104	0.240722	4.62305	3.11117	2.48731	1.63302	5.97849	0.598263	-0.4087	-0.703542	-0.107644	1.47073	1.09076
AT3G57330	ACA11, autoinhibited Ca2+-ATPase 11	1.01345	10.6639	2.29634e-05	0.0010108	0.570685	0.193337	0.51009	0.966616	1.56006	-0.121138	-0.0201702	-1.22913	0.0716486	1.46625	1.32801	Y
AT3G13950	unknown protein; BEST Arabidopsis thaliana protein match is: unknown protein (TAIR:AT4G13266.1); Has 339 Blast hits to 265 proteins in 12 species: Archae - 0; Bacteria - 0; Metazoa - 0; Fungi - 0; Plants - 339; Viruses - 0; Other Eukaryotes - 0 (source: NCBI BLink).	4.40099	4.9803	1.42535e-10	3.2543e-07	4.9874	2.73995	3.67613	3.50438	1.52279	-1.48173	-0.684865	-0.692798	-1.09138	1.45944	2.30172
AT1G01010	ANAC001, NAC001, NAC domain containing protein 1	1.19178	6.95608	1.88915e-06	0.000167813	1.95166	0.510469	0.0996408	0.183999	1.20677	-0.496655	-0.548122	-0.814498	-0.725648	1.45847	0.673321
AT3G53150	UGT73D1, UDP-glucosyl transferase 73D1	3.44056	3.51359	1.42339e-06	0.000135751	3.30408	0.716099	1.74572	2.58498	1.49038	-1.58325	-3.85639	-0.596946	-2.81952	1.44981	0.227018
AT4G04570	CRK40, cysteine-rich RLK (RECEPTOR-like protein kinase) 40	1.54253	11.058	7.41887e-06	0.000465686	-0.106226	-1.40114	-0.838964	0.438929	1.57288	-0.0888567	-1.07937	-1.65559	-0.970022	1.44803	1.69965
AT5G44460	CML43, calmodulin like 43	2.33974	4.60678	8.19605e-06	0.000493086	1.83607	-0.06674	-0.25469	0.158588	0.0839291	-0.380079	-1.81475	-0.216673	-1.64443	1.44069	0.360883
AT1G13340	Regulator of Vps4 activity in the MVB pathway protein	3.01693	6.96495	8.14168e-08	1.83272e-05	4.70628	4.86164	4.16309	3.65237	4.20034	0.58335	-0.253026	-1.14276	-0.682088	1.43704	1.05388
AT1G61800	ATGPT2, GPT2, glucose-6-phosphate/phosphate translocator 2	2.35822	4.59282	8.58764e-06	0.000511641	5.65256	3.31902	4.0373	3.08113	4.85588	0.391046	-0.178829	-0.801151	-0.798984	1.42792	-0.235435
AT2G32160	S-adenosyl-L-methionine-dependent methyltransferases superfamily protein	1.10926	10.0241	4.21579e-06	0.000293864	0.505018	-1.45075	-0.703918	0.281851	-0.750999	-1.92155	-1.48887	-1.97954	-1.45129	1.4271	1.69734
AT2G41100	ATCAL4, TCH3, Calcium-binding EF hand family protein	1.66918	12.4151	0.000623616	0.00929998	2.62067	0.859613	0.90965	1.62727	3.29819	0.458332	-0.38422	-1.20099	-0.49148	1.42629	1.1202	Y
AT5G20960	AAO1, AO1, AOalpha, AT-AO1, ATAO, AtAO1, aldehyde oxidase 1	1.85548	7.5236	9.24398e-06	0.000537725	3.90678	1.33995	1.55188	1.40597	1.15692	-0.521835	0.19514	-0.7069	-0.403848	1.41968	0.353895
AT4G34390	XLG2, extra-large GTP-binding protein 2	1.25074	9.75274	8.31619e-06	0.000499093	2.36627	1.29637	1.62936	1.96536	2.83036	0.358048	-0.852133	-1.10318	-1.00087	1.40906	0.954777
AT4G01720	AtWRKY47, WRKY47, WRKY family transcription factor	1.4114	6.16572	2.40042e-06	0.000200219	-0.260618	-0.147303	0.00856781	1.89892	1.79891	-0.544655	-0.901238	-0.690132	-1.03736	1.39993	1.44623
AT1G74590	ATGSTU10, GSTU10, glutathione S-transferase TAU 10	3.10465	4.8907	9.1264e-08	1.96565e-05	5.81359	1.88961	3.93856	3.86706	0.923558	-1.22121	-0.661931	-0.531649	-1.13703	1.39909	0.609804
AT5G66640	DAR3, DA1-related protein 3	2.06805	7.60528	1.78282e-07	3.07682e-05	3.62456	0.398477	0.244512	0.59419	2.72048	0.118073	-1.10931	-1.0046	-1.02925	1.39031	1.40668
AT2G44380	Cysteine/Histidine-rich C1 domain family protein	1.63675	5.23027	2.17563e-07	3.51374e-05	-2.34338	-0.579419	-0.27224	2.67741	0.00727749	-0.206388	-0.950426	-0.17076	-1.05337	1.38632	2.88097
AT1G03660	Ankyrin-repeat containing protein	2.47222	4.34907	3.84054e-05	0.00142543	3.15426	-0.0640259	0.0165586	1.64579	0.438639	-0.178963	-1.99103	-0.265593	-3.11516	1.3771	0.856483
AT5G44570	unknown protein; FUNCTIONS IN: molecular_function unknown; INVOLVED IN: biological_process unknown; LOCATED IN: endomembrane system; EXPRESSED IN: leaf whorl, hypocotyl, sepal, flower, leaf; EXPRESSED DURING: petal differentiation and expansion stage, LP.08 eight leaves visible; Has 7 Blast hits to 7 proteins in 2 species: Archae - 0; Bacteria - 0; Metazoa - 0; Fungi - 0; Plants - 7; Viruses - 0;…	1.48387	4.94758	6.24465e-05	0.00198522	3.67699	0.701793	0.827002	0.889669	3.5051	-0.699093	-1.88016	-0.250313	-1.24405	1.37676	0.392221
AT4G39270	Leucine-rich repeat protein kinase family protein	1.00275	5.97216	2.41813e-05	0.00104204	3.47169	2.03086	2.45194	2.09007	2.6323	0.13826	-0.131928	-0.462552	-0.923653	1.37091	0.288047
AT1G18570	AtMYB51, BW51A, BW51B, HIG1, MYB51, myb domain protein 51	1.46035	8.38904	0.000247037	0.00509949	3.39212	-0.380324	0.52157	0.743392	2.81251	0.775174	-0.178069	-0.508807	-0.631504	1.37066	0.463895
AT5G39670	Calcium-binding EF-hand family protein	3.41816	7.80881	1.277e-08	4.63312e-06	3.92911	1.42221	1.58042	2.66094	4.88382	0.334265	-0.140594	-3.22538	-0.423428	1.35581	2.46053	Y
AT4G39030	EDS5, SID1, MATE efflux family protein	1.85176	7.30324	1.23012e-06	0.000122657	4.87528	1.37359	1.54763	2.35676	4.71227	0.164707	-0.634345	-1.77658	-0.636953	1.35552	0.876413
AT2G29350	SAG13, senescence-associated gene 13	3.52771	7.17375	9.23439e-07	9.9792e-05	4.79726	5.43618	5.33605	4.0704	2.25057	-1.11493	0.134216	-1.2461	-0.0876427	1.34777	1.71231	Y
AT3G63380	ATPase E1-E2 type family protein / haloacid dehalogenase-like hydrolase family protein	2.15222	3.54308	1.43671e-05	0.000738698	4.366	2.6477	3.02312	3.16507	4.24159	-0.143524	-0.394814	-0.074152	-1.00761	1.33814	-0.0131235
AT3G51860	ATCAX3, ATHCX1, CAX1-LIKE, CAX3, cation exchanger 3	5.44478	5.21958	3.00335e-08	8.79766e-06	2.46293	3.0762	2.77645	0.828865	1.04805	-0.82136	0.292048	-2.30052	0.113869	1.3369	1.76899	Y
AT3G22910	ATPase E1-E2 type family protein / haloacid dehalogenase-like hydrolase family protein	2.18057	6.8901	8.94736e-05	0.00258099	4.78961	1.93778	2.59554	3.03583	3.19345	0.539685	-3.02959	-0.624332	-2.84628	1.33641	0.219899
AT3G48020	unknown protein; FUNCTIONS IN: molecular_function unknown; INVOLVED IN: biological_process unknown; LOCATED IN: chloroplast; EXPRESSED IN: 11 plant structures; EXPRESSED DURING: LP.04 four leaves visible, 4 anthesis; BEST Arabidopsis thaliana protein match is: unknown protein (TAIR:AT5G62865.1); Has 82 Blast hits to 82 proteins in 12 species: Archae - 0; Bacteria - 0; Metazoa - 0; Fungi - 0; Plan…	1.30786	4.64402	0.000485449	0.00785502	3.35617	2.05572	1.72019	0.477404	0.384009	-0.261914	-0.41495	-0.562127	-0.711343	1.33422	0.604651
AT2G20142	Toll-Interleukin-Resistance (TIR) domain family protein	1.99705	6.91346	2.51364e-05	0.00107547	2.98268	0.463967	1.1814	1.5126	3.87793	0.77103	-0.221539	-1.24301	-0.37991	1.33407	1.71846	Y
AT5G18750	DNAJ heat shock N-terminal domain-containing protein	1.03954	7.84167	5.48151e-05	0.00181044	0.990429	-0.636421	-0.103745	0.511858	0.24346	-0.449896	-1.44426	-0.336041	-1.21463	1.32577	0.847731
AT3G10010	DML2, demeter-like 2	1.2877	7.28366	9.92487e-06	0.000569152	0.882056	-0.213506	0.0707188	0.185019	0.107155	-0.893055	-1.2329	-0.535366	-0.619451	1.322	0.187069
AT5G62150	peptidoglycan-binding LysM domain-containing protein	1.23753	6.21833	8.40878e-05	0.00246746	5.50626	3.02701	2.69795	2.43049	2.35593	0.321609	-0.692478	-0.267397	-1.13345	1.31764	0.273247
AT4G34150	Calcium-dependent lipid-binding (CaLB domain) family protein	1.00708	12.2484	0.0125257	0.0676061	1.16582	0.676413	1.02809	1.16333	3.27882	0.562591	-0.800701	-0.962119	-0.824863	1.29559	0.152967
AT1G60730	NAD(P)-linked oxidoreductase superfamily protein	1.1767	7.80932	4.54763e-05	0.00159715	3.33106	1.35209	2.09555	0.531895	2.13937	0.451056	0.217363	-0.439312	-0.0463295	1.29434	0.0795956
AT4G23310	CRK23, cysteine-rich RLK (RECEPTOR-like protein kinase) 23	4.44494	5.15944	2.74819e-09	1.66992e-06	0.0605106	-0.287876	-0.356498	0.0487299	0.232595	-1.12924	-0.549658	-0.926053	-0.717498	1.28571	0.899609
AT5G42050	DCD (Development and Cell Death) domain protein	1.41216	10.3163	6.02716e-07	7.33137e-05	2.32316	1.90659	1.65648	1.60317	2.1911	0.134248	-0.123283	-1.00153	-0.358913	1.28087	0.463813	Y
AT3G44350	anac061, NAC061, NAC domain containing protein 61	2.45554	5.91341	7.83461e-06	0.000480744	0.337563	0.203266	0.125592	0.220866	0.168143	-0.172264	-0.150243	-0.524513	-0.103915	1.27287	1.49107
AT5G47220	ATERF-2, ATERF2, ERF2, ethylene responsive element binding factor 2	1.27205	8.53791	0.0139456	0.0726695	3.43494	-1.94189	-0.830242	0.129171	0.409836	0.366038	0.307957	-0.527863	-0.208787	1.2648	1.11486
AT1G65690	Late embryogenesis abundant (LEA) hydroxyproline-rich glycoprotein family	2.89277	6.96548	9.92116e-08	2.10448e-05	3.79997	3.78482	4.6885	4.98964	2.65946	-0.97982	-0.777404	-1.00927	-1.64388	1.26423	1.48624
AT3G21520	AtDMP1, DMP1, DUF679 domain membrane protein 1	3.68491	4.76043	1.79674e-08	5.81717e-06	4.91047	2.4577	4.38238	2.16854	2.33444	0.0236664	-0.882236	-0.297249	-1.15818	1.25552	0.609478
AT3G28210	PMZ, SAP12, zinc finger (AN1-like) family protein	1.80239	5.78573	9.25088e-05	0.00264342	6.05913	3.88393	4.37158	1.82485	4.35654	0.786024	0.006217	-0.304083	-1.0461	1.25342	0.489445
AT5G59820	RHL41, ZAT12, C2H2-type zinc finger family protein	1.71414	8.77966	0.0065265	0.0439892	4.61625	2.82195	3.40241	2.24449	4.31282	1.16998	-0.451016	-0.390072	-1.05575	1.25092	-0.337014
AT5G58120	Disease resistance protein (TIR-NBS-LRR class) family	1.79478	7.80824	4.11586e-06	0.000292702	1.8046	0.955081	1.00762	1.28475	1.85832	0.747415	-0.678027	-0.277052	-0.880731	1.24456	0.690592
AT5G05320	FAD/NAD(P)-binding oxidoreductase family protein	1.16054	9.41522	0.00110473	0.0134213	-0.132171	-0.484569	-0.455437	0.202763	0.496468	-0.322203	0.019002	-0.251629	-0.0958872	1.24423	0.332489
AT5G58350	WNK4, ZIK2, with no lysine (K) kinase 4	1.01986	6.0005	0.000129151	0.00328973	2.67725	2.72283	2.19374	1.84155	2.25151	0.270607	0.270752	-0.269031	0.16911	1.23738	0.573026
AT1G76970	Target of Myb protein 1	1.59078	7.05199	9.18071e-06	0.000535309	1.99194	0.375844	0.477038	0.497561	1.12583	-0.485237	-0.473385	-0.990738	-0.778792	1.23562	2.08713
AT3G57460	catalytics;metal ion binding	2.02104	6.68285	8.81057e-06	0.000520074	3.72129	0.172221	0.00278854	0.407316	2.15117	-0.828101	-1.70471	-0.545655	-1.45202	1.23367	1.08719
AT3G49780	ATPSK3 (FORMER SYMBOL), ATPSK4, PSK4, phytosulfokine 4 precursor	1.14557	8.77351	0.000307958	0.00591953	3.81819	2.8764	3.21845	3.84502	2.96224	-0.546874	-0.306746	-0.65206	-0.682509	1.22726	1.34306
AT3G54150	S-adenosyl-L-methionine-dependent methyltransferases superfamily protein	1.89235	6.12167	2.19451e-06	0.000187475	5.22597	1.25868	2.44407	1.5478	4.13296	0.781961	-0.0592155	-0.561975	-0.752702	1.22075	0.639202
AT4G18430	AtRABA1e, RABA1e, RAB GTPase homolog A1E	1.78222	4.25267	5.53652e-07	6.8458e-05	3.63339	0.135573	1.59694	2.04587	0.457865	-0.890316	-1.85587	0.0238266	-2.30056	1.2202	-0.0824556
AT3G26170	CYP71B19, cytochrome P450, family 71, subfamily B, polypeptide 19	1.5971	7.90108	7.62576e-07	8.68701e-05	2.12676	0.827289	0.743065	0.61376	-1.13215	-1.0364	-0.0757866	-0.636312	-0.406004	1.21611	1.35587
AT3G01080	ATWRKY58, WRKY58, WRKY DNA-binding protein 58	1.03538	7.2414	0.00218059	0.0208423	1.43789	-0.00917435	0.660228	0.322174	0.151608	-0.448283	-1.6872	-0.554733	-1.51578	1.21167	2.25364
AT1G67520	lectin protein kinase family protein	1.47035	5.80983	2.52337e-05	0.00107609	3.38169	0.124249	1.16659	2.27834	0.523837	-1.18462	-1.48074	-0.533866	-1.85427	1.20906	0.777473
AT1G27980	ATDPL1, DPL1, dihydrosphingosine phosphate lyase	1.13811	9.20215	2.2834e-06	0.000193077	2.6228	1.96871	1.29938	1.44475	1.44718	0.0163164	0.188578	-0.478008	0.0508242	1.20308	0.914207
AT1G34420	leucine-rich repeat transmembrane protein kinase family protein	2.10265	7.80187	1.35897e-07	2.6143e-05	1.81677	0.858783	1.038	1.04791	1.14652	-0.484076	-0.297841	-1.21257	-0.443288	1.2029	0.932412	Y
AT2G29720	CTF2B, FAD/NAD(P)-binding oxidoreductase family protein	1.22864	7.91907	1.8885e-05	0.000888499	1.19469	-0.799014	-0.409395	-0.266272	1.35425	-0.406344	-0.849929	-0.376915	-1.09135	1.20265	-0.296987
AT5G10695	unknown protein; BEST Arabidopsis thaliana protein match is: unknown protein (TAIR:AT5G57123.1); Has 30201 Blast hits to 17322 proteins in 780 species: Archae - 12; Bacteria - 1396; Metazoa - 17338; Fungi - 3422; Plants - 5037; Viruses - 0; Other Eukaryotes - 2996 (source: NCBI BLink).	1.56788	9.868	0.00101591	0.0126594	3.56959	1.67173	1.85327	2.20608	2.05122	0.505141	-0.73907	-0.689656	-2.01523	1.19453	1.14841
AT1G06000	UDP-Glycosyltransferase superfamily protein	1.07452	7.3958	0.00228459	0.0215336	0.479726	1.10923	0.792177	0.230033	0.863113	-0.49889	-0.27	-0.524138	0.102905	1.19165	-0.114884
AT3G55500	ATEXP16, ATEXPA16, ATHEXP ALPHA 1.7, EXP16, EXPA16, expansin A16	-1.02842	7.93823	0.00049432	0.00795503	-1.28657	-0.328198	-0.0396309	-0.263103	0.153271	0.337287	0.322537	0.718008	0.565391	1.18529	0.181103
AT3G10500	anac053, NAC053, NAC domain containing protein 53	1.11573	9.3226	5.07406e-07	6.37001e-05	2.65585	1.84631	1.55529	1.35963	2.14102	-0.0760775	-0.343033	-1.1128	-0.37341	1.17779	0.698755	Y
AT2G14620	XTH10, xyloglucan endotransglucosylase/hydrolase 10	2.0264	6.76347	0.00315044	0.02682	6.84823	2.67419	4.98653	2.2397	-0.044879	-0.956099	-2.30889	-0.331184	-3.32599	1.17504	0.00779533
AT2G41410	Calcium-binding EF-hand family protein	1.2557	9.0254	2.86473e-05	0.00115334	1.77244	1.0144	0.71215	0.757365	2.78127	0.348424	0.163837	-1.13999	-0.123451	1.17388	0.538546	Y
AT2G24600	Ankyrin repeat family protein	1.33578	10.3255	0.0358444	0.136172	0.0783319	-0.43847	-0.39495	0.883109	2.75482	0.373087	-1.59689	-1.06428	-0.779799	1.16851	0.461166
AT4G38560	Arabidopsis phospholipase-like protein (PEARLI 4) family	3.28292	6.79407	1.16861e-10	3.19499e-07	2.27047	-0.00293159	-0.0112925	0.981186	3.38484	0.282147	-0.840471	-1.24704	-0.717694	1.16596	0.603482
AT1G32960	ATSBT3.3, SBT3.3, Subtilase family protein	1.44453	4.10707	0.000468123	0.00765529	6.7959	4.15804	3.98608	3.04935	2.0778	-1.402	-0.174829	-0.0183773	-0.641523	1.16581	0.197916
AT5G09290	Inositol monophosphatase family protein	3.37372	5.69562	8.80917e-08	1.91822e-05	2.6889	-0.219688	0.107978	0.488564	-0.380358	-0.834105	-2.02529	-0.650744	-1.81541	1.16462	0.570906
AT1G27770	ACA1, PEA1, autoinhibited Ca2+-ATPase 1	1.3818	9.78154	4.05308e-05	0.00146662	1.249	0.187843	0.144539	0.431031	2.38088	0.464079	-0.22637	-1.07867	-0.175272	1.16439	0.671986	Y
AT3G26440	Protein of unknown function (DUF707)	2.86789	5.6702	7.5222e-09	3.11941e-06	4.09917	0.602106	1.59361	1.82234	0.139178	-1.01389	-0.230059	-0.844956	-0.644524	1.15992	1.15094
AT2G31020	ORP1A, OSBP(oxysterol binding protein)-related protein 1A	1.3566	5.13388	0.000557731	0.00865838	2.63829	0.36236	0.706268	0.9516	0.502103	-0.0996923	-1.82219	-0.401973	-1.88068	1.15965	0.142279
AT3G02840	ARM repeat superfamily protein	1.4908	5.99374	0.0415854	0.149445	3.04528	0.621448	1.8221	2.03023	4.35264	1.45904	-1.74151	-0.145227	-1.53111	1.14567	-0.0217609
AT5G56870	BGAL4, beta-galactosidase 4	1.45806	9.42917	0.00011202	0.00300201	4.62582	3.18063	1.89687	1.68127	-0.264639	-0.375601	1.18545	-0.221993	1.05251	1.14295	1.69971
AT3G47780	ATATH6, ATH6, ABC2 homolog 6	1.65128	6.13476	1.10965e-06	0.000113767	3.45498	1.6107	2.21598	1.91635	3.10873	0.406552	-0.756645	-0.785296	-1.04945	1.14089	1.10871
AT4G25070	unknown protein; EXPRESSED IN: cultured cell; BEST Arabidopsis thaliana protein match is: unknown protein (TAIR:AT3G48860.2); Has 14837 Blast hits to 10961 proteins in 1163 species: Archae - 189; Bacteria - 1924; Metazoa - 7665; Fungi - 1127; Plants - 653; Viruses - 80; Other Eukaryotes - 3199 (source: NCBI BLink).	1.85737	4.88224	5.16158e-06	0.000349878	1.78265	-0.202916	0.196777	0.236164	-0.0193024	-0.89544	-1.88578	-0.327227	-1.96199	1.13569	-0.000745773
AT5G27720	emb1644, Small nuclear ribonucleoprotein family protein	1.03598	10.2768	0.157763	0.350195	0.497551	0.111913	-0.262976	0.205271	0.352991	-0.302214	-0.396932	-0.453794	-0.36275	1.13365	0.584442
AT5G55930	ATOPT1, OPT1, oligopeptide transporter 1	1.50117	8.09043	3.48649e-07	4.81959e-05	0.634388	0.335048	-0.366722	1.70522	1.37993	-0.795125	0.187729	-0.175045	0.355268	1.13196	0.69579
AT4G23210	CRK13, cysteine-rich RLK (RECEPTOR-like protein kinase) 13	1.62485	5.43067	0.000351612	0.00640096	1.85185	0.91407	1.59853	3.65674	5.79987	0.333694	-0.902031	-0.676705	-1.50589	1.12949	0.199383
AT5G10380	ATRING1, RING1, RING/U-box superfamily protein	3.15305	11.3178	2.40358e-09	1.64285e-06	0.0231161	-0.637309	-0.410675	0.068428	1.25024	-0.665827	-0.750847	-2.18327	-0.612807	1.12811	1.88141
AT1G61420	S-locus lectin protein kinase family protein	2.03829	6.17835	6.54095e-08	1.54999e-05	3.25155	1.10131	1.23704	1.33588	0.754024	-0.572273	-1.45826	-0.474255	-1.07949	1.12615	0.568297
AT2G16060	AHB1, ARATH GLB1, ATGLB1, GLB1, HB1, NSHB1, hemoglobin 1	-2.39842	11.4364	0.0809934	0.230422	0.490072	0.814129	-0.126025	0.12647	0.187651	-0.230663	-0.343128	-0.212229	-0.554012	1.12455	1.47118
AT3G23550	MATE efflux family protein	1.7013	6.18698	2.66388e-06	0.000214207	2.09387	-0.672699	-0.880021	0.208179	3.59384	0.550837	2.55772	0.122376	1.31551	1.1238	0.314428
AT3G04070	anac047, NAC047, NAC domain containing protein 47	1.25856	6.66637	0.000855235	0.0114375	4.10835	4.26452	4.27339	4.41934	2.43692	-0.978168	-0.760517	0.317146	-1.17519	1.11967	0.531113
AT2G35980	ATNHL10, NHL10, YLS9, Late embryogenesis abundant (LEA) hydroxyproline-rich glycoprotein family	3.47511	5.34148	3.20196e-05	0.0012388	5.82168	2.96936	4.70121	3.80974	4.49607	0.036582	-0.512336	-0.58434	-1.83572	1.1191	0.341549
AT2G46450	ATCNGC12, CNGC12, cyclic nucleotide-gated channel 12	1.01596	7.92692	2.79193e-05	0.00113926	0.368562	-1.48196	-0.410053	0.150096	0.27777	-1.03825	-0.491366	-0.548092	-0.129714	1.11108	0.220065
AT4G17670	Protein of unknown function (DUF581)	1.83528	7.20975	5.37078e-05	0.00178732	2.01123	0.402061	-0.779474	1.56287	1.46505	-0.798029	-0.852578	-1.48233	-1.18328	1.10523	0.969969
AT5G41740	Disease resistance protein (TIR-NBS-LRR class) family	1.2728	6.96809	0.000404091	0.00697758	3.2636	1.31306	1.89287	1.9041	4.37884	1.11579	-0.812715	-1.21309	-0.821528	1.10329	0.94995
AT5G41750	Disease resistance protein (TIR-NBS-LRR class) family	1.58998	9.62349	0.00044648	0.00742804	3.2636	1.31306	1.89287	1.9041	4.37884	1.11579	-0.812715	-1.21309	-0.821528	1.10329	0.94995
AT2G43000	anac042, NAC042, NAC domain containing protein 42	2.83741	5.80893	4.84291e-08	1.2285e-05	4.71477	1.26993	3.08624	1.25028	0.880022	-0.0755653	0.280951	-0.516839	-0.913696	1.10093	0.530027
AT5G07770	Actin-binding FH2 protein	1.06064	8.66948	1.642e-05	0.000806802	1.05433	-0.800068	0.048151	0.0281134	-0.330817	-0.896092	-1.56201	-0.73844	-1.28428	1.10044	0.67445
AT5G24110	ATWRKY30, WRKY30, WRKY DNA-binding protein 30	2.79114	4.68366	2.7258e-08	8.28037e-06	3.22101	-0.248394	-0.465908	-0.0559053	2.13805	0.0563126	-1.32988	-0.429909	-0.964142	1.09083	0.56897
AT2G35940	BLH1, EDA29, BEL1-like homeodomain 1	1.09812	8.07816	0.000444349	0.00740832	1.31392	2.42403	1.42439	0.772884	0.222997	-0.703956	-0.149028	-0.237359	-0.0961342	1.08154	0.119218
AT4G29900	ACA10, ATACA10, CIF1, autoinhibited Ca(2+)-ATPase 10	1.3158	8.54431	1.62474e-07	2.90245e-05	1.78998	0.828486	0.361881	0.642454	2.44297	0.244816	-0.27673	-0.908015	0.0369568	1.07229	1.31091
AT5G47120	ATBI-1, ATBI1, BI-1, BI1, BAX inhibitor 1	1.08682	12.5583	6.52868e-05	0.00204383	1.74682	0.531512	0.577162	1.19135	1.11129	-0.25032	-0.378485	-1.16274	-0.707591	1.07208	1.02535
AT1G30720	FAD-binding Berberine family protein	1.02302	7.29468	7.47044e-05	0.00227452	1.10738	0.797297	2.69382	3.61637	1.43427	-0.3455	-0.148288	0.029212	-1.07168	1.07039	0.0858335
AT3G54010	DEI1, PAS1, FKBP-type peptidyl-prolyl cis-trans isomerase family protein	1.09556	10.0983	1.67528e-05	0.000816777	0.950878	-0.571654	-0.134787	0.330996	-0.133661	-0.253346	-0.765153	-0.594294	-0.607007	1.06929	0.759156
AT3G07520	ATGLR1.4, GLR1.4, glutamate receptor 1.4	2.33556	7.44049	7.5835e-10	8.8857e-07	-1.05762	-0.329823	-0.413453	-0.207636	0.00767136	-1.47107	-0.279179	-1.78252	-0.246986	1.06859	1.56942	Y
AT1G21520	unknown protein; Has 9 Blast hits to 9 proteins in 2 species: Archae - 0; Bacteria - 0; Metazoa - 0; Fungi - 0; Plants - 9; Viruses - 0; Other Eukaryotes - 0 (source: NCBI BLink).	1.00062	9.03846	0.00022099	0.00476154	4.06169	3.06649	1.37716	1.14612	1.27576	-0.464146	-0.262814	-1.40618	-0.846717	1.04748	2.10384
AT3G50770	CML41, calmodulin-like 41	3.64932	6.68489	4.20501e-10	5.44571e-07	4.55652	2.51292	2.12096	1.07256	4.5993	-0.139398	0.071455	-1.15307	-0.175596	1.04325	0.710871	Y
AT5G38250	Protein kinase family protein	3.01318	4.93939	4.43102e-09	2.36484e-06	2.11496	0.374976	0.274658	0.54355	0.0572329	-0.656448	-1.3776	-0.333507	-1.90852	1.03906	0.152971
AT2G15042	Leucine-rich repeat (LRR) family protein	1.37954	8.77382	1.8988e-05	0.000891637	1.73974	-0.90678	-0.485577	0.289414	0.487277	-0.511165	-1.09192	-0.377395	-0.999045	1.03649	0.312085
AT1G16420	ATMC8, MC8, metacaspase 8	3.46404	4.47086	1.76041e-10	3.41633e-07	4.6634	-0.000807762	0.0469131	0.698294	3.95302	1.07617	-1.12285	-0.597891	-0.824803	1.03046	0.347787
AT4G31500	ATR4, CYP83B1, RED1, RNT1, SUR2, cytochrome P450, family 83, subfamily B, polypeptide 1	1.27022	12.625	8.6645e-07	9.55761e-05	0.646665	-0.409841	-0.423605	0.632286	0.788624	-0.383375	-0.674968	-0.580637	-0.26206	1.02808	0.229549
AT3G26220	CYP71B3, cytochrome P450, family 71, subfamily B, polypeptide 3	1.58823	9.22576	1.24102e-06	0.000123131	2.4141	2.17992	2.19668	2.25207	-0.127869	-1.16907	-0.43462	-0.898874	-1.09759	1.02203	2.36428
AT3G48850	PHT3;2, phosphate transporter 3;2	2.50286	4.13317	0.000186117	0.00423645	4.8726	1.87574	2.72017	0.890894	1.52416	-0.429537	0.0587959	-0.335886	-0.424316	0.997996	0.480222
AT5G52740	Copper transport protein family	2.33182	5.47572	6.15262e-07	7.38494e-05	-0.764764	-0.761636	-0.733447	-0.0851088	0.0346565	-0.155743	-0.135627	-0.156908	0.0164671	0.293158	3.03687
AT1G65500	unknown protein; FUNCTIONS IN: molecular_function unknown; INVOLVED IN: biological_process unknown; LOCATED IN: endomembrane system; EXPRESSED IN: 14 plant structures; EXPRESSED DURING: 9 growth stages; BEST Arabidopsis thaliana protein match is: unknown protein (TAIR:AT1G65486.1); Has 23 Blast hits to 23 proteins in 2 species: Archae - 0; Bacteria - 0; Metazoa - 0; Fungi - 0; Plants - 23; Viruse…	1.47129	8.09022	0.0101452	0.0590567	-1.56962	-1.31557	-1.31086	1.89843	1.57256	-1.04582	-0.154922	-1.62586	-0.402426	0.823215	2.44141	Y
AT4G10270	Wound-responsive family protein	1.92438	6.48342	1.41858e-07	2.62448e-05	-0.129406	0.264866	-0.0980125	-0.11751	-0.207828	-0.258913	0.0145059	-0.167723	-0.0415287	-0.648205	2.19906
AT1G76960	unknown protein; FUNCTIONS IN: molecular_function unknown; INVOLVED IN: biological_process unknown; LOCATED IN: endomembrane system; EXPRESSED IN: 9 plant structures; EXPRESSED DURING: 8 growth stages; Has 8 Blast hits to 8 proteins in 2 species: Archae - 0; Bacteria - 0; Metazoa - 0; Fungi - 0; Plants - 8; Viruses - 0; Other Eukaryotes - 0 (source: NCBI BLink).	3.54033	10.4015	1.09565e-10	3.19499e-07	0.89188	-1.17948	-0.118419	0.244015	-2.61282	-3.17369	-0.627009	-2.57056	-0.512863	0.718396	2.10084	Y
AT2G38530	cdf3, LP2, LTP2, lipid transfer protein 2	-1.52444	11.0816	7.03769e-05	0.00217083	-4.83689	-1.54586	-2.03846	-1.60295	3.05511	0.0401421	1.46989	-0.603444	1.84396	0.796524	2.05204
AT4G21850	ATMSRB9, MSRB9, methionine sulfoxide reductase B9	3.96279	6.86075	1.21583e-07	2.45219e-05	4.01337	3.7506	2.0119	1.61282	4.50363	-0.541594	0.3277	-1.65931	0.460073	0.80063	1.97507	Y
AT3G04720	HEL, PR-4, PR4, pathogenesis-related 4	1.51642	11.8948	1.02384e-06	0.00010766	2.01728	-0.292807	1.17519	0.250731	-1.02915	-1.03909	0.776592	-0.581244	-0.0129852	0.97279	1.83085
AT1G33840	Protein of unknown function (DUF567)	2.66412	4.72215	1.72562e-08	5.66143e-06	0.116618	-0.716582	-0.227111	-0.171466	-0.300614	-0.618164	-0.685406	-0.858232	-0.559132	0.59013	1.76186
AT4G22490	Bifunctional inhibitor/lipid-transfer protein/seed storage 2S albumin superfamily protein	-1.10122	7.55592	0.000322185	0.0060702	-0.17182	-0.308895	-0.314416	-0.378052	-0.319064	-0.237448	0.0750298	0.167285	0.00112534	-0.285351	1.75214
AT1G59870	ABCG36, ATABCG36, ATPDR8, PDR8, PEN3, ABC-2 and Plant PDR ABC-type transporter family protein	1.17358	13.4818	0.000117021	0.00308185	1.52362	-0.430277	0.068243	0.32143	0.933956	0.108072	-0.491172	-0.400032	-0.526146	0.568349	1.74207
AT3G24900	AtRLP39, RLP39, receptor like protein 39	2.94144	3.79245	4.80541e-09	2.36484e-06	0.261139	0.00417709	-0.278168	0.434719	0.0416365	-0.650418	-0.64747	-1.18004	-0.606227	0.970053	1.36798
AT4G30640	RNI-like superfamily protein	1.17364	6.09101	0.000249517	0.00513347	0.47713	-0.245281	-0.0636034	0.561286	0.0136099	-0.388429	-0.880144	-0.653392	-0.853961	0.96188	1.31613
AT4G11850	MEE54, PLDGAMMA1, phospholipase D gamma 1	1.06753	12.0716	1.76625e-05	0.000851696	1.92181	-0.37336	0.258669	0.780539	2.34153	0.351353	-1.05226	-1.06488	-1.07189	0.647714	1.26614	Y
AT1G54010	GDSL-like Lipase/Acylhydrolase superfamily protein	1.3348	5.29574	0.000416484	0.00712311	0.748487	1.92612	0.290931	-0.25223	0.548927	-0.833275	1.28479	-0.187849	1.67985	0.158012	1.25557
AT5G13080	ATWRKY75, WRKY75, WRKY DNA-binding protein 75	2.12939	4.28061	7.4141e-05	0.00226061	6.83618	3.69453	4.29314	2.59554	2.15842	-0.703408	-0.376414	0.0214329	-0.871865	0.494852	1.23715
AT3G12220	scpl16, serine carboxypeptidase-like 16	1.32747	5.55685	8.58253e-06	0.000511641	2.07786	0.265289	0.346466	0.68795	-0.0823221	-0.540443	-1.88565	-0.414495	-1.69961	0.465331	1.23079	Y
AT2G15390	atfut4, FUT4, fucosyltransferase 4	1.83012	7.09215	2.57818e-05	0.00108814	4.48269	0.967809	1.4355	1.44583	3.26516	0.890287	-0.375205	-0.370488	-0.791652	0.972619	1.2225
AT2G14580	ATPRB1, PRB1, basic pathogenesis-related protein 1	1.18474	3.97413	0.00462688	0.0349766	2.33899	-0.104271	0.437613	0.362935	-0.172094	-0.41984	-2.42492	-0.515005	-2.51083	0.386421	1.21368	Y
AT1G20350	ATTIM17-1, TIM17-1, translocase inner membrane subunit 17-1	2.9599	6.69336	2.67446e-08	8.26608e-06	1.01677	0.92165	1.16684	0.193059	0.153866	-0.556572	0.226134	-0.672547	-0.216521	0.590668	1.2136
AT2G39420	alpha/beta-Hydrolases superfamily protein	1.40682	10.1896	6.35862e-05	0.00200638	2.45931	1.44628	1.48446	1.05398	1.49092	-0.469891	-0.218692	-1.09087	-0.195676	-0.216927	1.19724	Y
AT5G63680	Pyruvate kinase family protein	1.03054	10.3352	8.6281e-06	0.000512809	1.98222	0.866611	1.85205	1.73402	0.971852	-0.285839	0.326816	-0.589373	-0.14272	0.806915	1.18861
AT4G30270	MERI-5, MERI5B, SEN4, XTH24, xyloglucan endotransglucosylase/hydrolase 24	1.02985	10.4292	0.0134701	0.0708369	2.33011	0.988546	1.02383	0.566998	2.94791	0.926558	0.249063	-0.0724573	0.0800648	-0.360326	1.14523
AT3G08720	ATPK19, ATPK2, ATS6K2, S6K2, serine/threonine protein kinase 2	1.51621	7.7151	0.000427432	0.00724692	3.55518	2.61849	2.48738	1.42352	2.93819	0.416361	-0.0949211	-0.727678	0.014164	0.592761	1.06162
AT3G50280	HXXXD-type acyl-transferase family protein	1.52411	5.91401	0.001909	0.0190714	3.90833	2.17706	2.02695	0.809906	0.536695	-0.263457	-0.414764	-0.494534	0.0815668	0.0582151	1.03979
AT1G65040	RING/U-box superfamily protein	1.04318	9.61916	9.64698e-05	0.00273472	0.979542	0.157525	0.165873	0.404131	0.29834	0.0609503	-0.272313	-0.578992	-0.294369	0.0999947	1.03956
AT2G13810	ALD1, AGD2-like defense response protein 1	3.92724	4.34278	4.08911e-07	5.40949e-05	6.50248	2.8298	0.536187	2.3311	1.11029	-0.234115	-0.542254	-2.23621	-0.405185	0.786422	1.03477	Y
AT1G01140	CIPK9, PKS6, SnRK3.12, CBL-interacting protein kinase 9	1.33389	11.4039	1.85288e-06	0.000166394	0.426893	0.749407	-0.0167942	0.409281	0.0383511	-0.0636435	0.484726	-0.175753	0.390705	0.47963	1.00079
AT5G48490	Bifunctional inhibitor/lipid-transfer protein/seed storage 2S albumin superfamily protein	-1.25029	13.6527	0.000626412	0.00931329	-5.22828	-0.63269	-0.512183	-0.433321	-0.412871	-0.0412064	0.174717	0.228189	0.21513	-4.43458	-1.51677
AT1G12845	unknown protein; FUNCTIONS IN: molecular_function unknown; INVOLVED IN: biological_process unknown; LOCATED IN: endomembrane system; EXPRESSED IN: 22 plant structures; EXPRESSED DURING: 13 growth stages; Has 8 Blast hits to 8 proteins in 4 species: Archae - 0; Bacteria - 0; Metazoa - 0; Fungi - 0; Plants - 8; Viruses - 0; Other Eukaryotes - 0 (source: NCBI BLink).	-1.07905	12.6568	7.8636e-06	0.000481323	-1.08057	-1.04236	-1.67599	-1.6563	-1.78119	0.249443	0.188407	1.18182	0.319891	-3.92323	-0.668552
AT5G01015	unknown protein; FUNCTIONS IN: molecular_function unknown; INVOLVED IN: biological_process unknown; LOCATED IN: endomembrane system; EXPRESSED IN: 23 plant structures; EXPRESSED DURING: 13 growth stages; BEST Arabidopsis thaliana protein match is: unknown protein (TAIR:AT1G65295.1); Has 30201 Blast hits to 17322 proteins in 780 species: Archae - 12; Bacteria - 1396; Metazoa - 17338; Fungi - 3422;…	-1.45251	11.9244	6.09879e-07	7.35622e-05	-3.09334	-1.30207	-0.928373	-0.87238	-2.77599	-0.201792	0.195704	1.45132	-0.00842953	-3.84696	-1.99922
AT3G44990	ATXTR8, XTH31, XTR8, xyloglucan endo-transglycosylase-related 8	-2.55595	12.245	1.48724e-06	0.00013952	-6.42724	-4.84722	-3.58203	-3.54684	-3.14297	1.04936	0.489654	1.30002	0.624382	-3.62791	-3.01202
AT4G12970	EPFL9, STOMAGEN, stomagen	-1.45836	10.154	3.51769e-06	0.000261499	-3.84199	-1.55256	-1.52011	-1.49646	-1.97105	-0.135882	0.0408387	1.09857	0.178984	-3.33385	-0.928207
AT1G62510	Bifunctional inhibitor/lipid-transfer protein/seed storage 2S albumin superfamily protein	-1.10004	9.54619	0.00176186	0.0181619	-5.22521	-2.16196	-2.64435	-0.392661	1.17412	1.57816	0.973485	0.501127	1.00759	-3.00842	-2.881
AT3G08770	LTP6, lipid transfer protein 6	-1.29083	6.33679	0.00702585	0.0462117	-0.28594	0.811766	-0.162685	-0.294463	-0.137947	-0.0227184	0.529337	0.158167	0.543656	-2.9285	0.296157
AT5G20630	ATGER3, GER3, GLP3, GLP3A, GLP3B, germin 3	-1.10975	12.8109	0.00468452	0.0352823	-4.32892	-1.78349	-1.79527	-0.584615	-3.05271	-1.80267	0.0956764	0.563858	-0.0464945	-2.60967	-0.320609
AT1G18650	PDCB3, plasmodesmata callose-binding protein 3	-1.13936	10.8327	6.08364e-06	0.000398123	-3.24094	-2.3145	-1.76376	-1.70837	-2.18144	-0.142595	0.0974331	1.08509	-0.131892	-2.59445	-0.56114
AT3G05890	RCI2B, Low temperature and salt responsive protein family	-1.77923	9.57349	4.16433e-06	0.000293864	-0.252419	-0.24288	-0.760489	-0.825545	1.00159	0.44894	-0.0723925	0.524336	0.0159445	-2.56027	-0.674045
AT4G16515	RGF6, Encodes a root meristem growth factor (RGF). Belongs to a family of functionally redundant homologous peptides that are secreted, tyrosine-sulfated, and expressed mainly in the stem cell area and the innermost layer of central columella cells. RGFs are required for maintenance of the root stem cell niche and transit amplifying cell proliferation. Members of this family include: At5g60810 (R…	-1.05606	10.2691	2.08259e-05	0.000943463	-1.51429	-0.844809	-1.25679	-1.07185	-0.46177	-0.111647	0.0979881	0.47049	0.114374	-2.52508	-0.292521
AT1G11545	XTH8, xyloglucan endotransglucosylase/hydrolase 8	-1.05329	10.1824	0.00290538	0.025324	-2.39106	-0.962769	-0.848413	-0.539165	0.0614376	0.472981	0.129372	0.53835	-0.00553989	-2.48804	-0.293181
AT1G11850	unknown protein; FUNCTIONS IN: molecular_function unknown; INVOLVED IN: biological_process unknown; LOCATED IN: endomembrane system; EXPRESSED IN: 19 plant structures; EXPRESSED DURING: 12 growth stages; Has 38777 Blast hits to 8185 proteins in 741 species: Archae - 46; Bacteria - 14846; Metazoa - 13013; Fungi - 1392; Plants - 5894; Viruses - 543; Other Eukaryotes - 3043 (source: NCBI BLink).	-1.3234	11.9554	0.00213125	0.0205672	-2.85451	-0.240523	-0.463957	-0.404892	-0.243151	-0.293072	0.311241	-0.104761	0.271761	-2.29969	-0.699284
AT5G13140	Pollen Ole e 1 allergen and extensin family protein	-1.02185	11.7894	4.98906e-05	0.00169325	-3.67394	-2.22763	-1.65588	-1.75704	-2.11129	0.274162	0.160861	1.29788	0.143129	-2.24999	-1.22947
AT5G50335	unknown protein; Has 30201 Blast hits to 17322 proteins in 780 species: Archae - 12; Bacteria - 1396; Metazoa - 17338; Fungi - 3422; Plants - 5037; Viruses - 0; Other Eukaryotes - 2996 (source: NCBI BLink).	-1.37514	10.569	2.20191e-06	0.000187475	-0.0575695	-0.385134	-0.405632	-0.262865	-1.43416	-0.255082	0.0488186	1.4165	0.100211	-2.16211	-0.63303
AT3G05800	AIF1, AtBS1(activation-tagged BRI1 suppressor 1)-interacting factor 1	-1.11178	12.6438	0.000523562	0.00829007	0.18386	-0.587233	-0.814018	-0.950736	-0.508221	0.467525	0.328506	1.23222	0.502867	-2.14446	-1.11387
AT3G54400	Eukaryotic aspartyl protease family protein	-1.02215	10.2786	0.0012574	0.0146702	-3.1279	-0.998666	-1.05342	-0.924525	2.05116	0.865595	0.115139	1.01724	0.685377	-2.08608	0.211569
AT5G15160	BHLH134, BNQ2, BANQUO 2	-1.29794	8.8862	0.000475583	0.00773954	-1.76058	-0.508376	-0.626762	-0.476103	-0.220613	-0.0720062	-0.0129943	0.119224	0.00502396	-1.99635	-0.906118
AT1G14700	ATPAP3, PAP3, purple acid phosphatase 3	-1.06945	11.2154	5.63157e-05	0.00184761	-4.14847	-2.37051	-1.72497	-1.69243	-1.5496	0.209531	0.00177145	1.26492	0.204082	-1.9897	-1.42871
AT2G33330	PDLP3, plasmodesmata-located protein 3	-1.03477	10.811	2.13331e-05	0.000957889	-2.20853	-1.39707	-1.1774	-1.11937	-1.19974	0.177275	0.133627	1.12236	0.233774	-1.90982	-1.06592
AT4G29020	glycine-rich protein	-1.37388	6.59595	0.00147212	0.0162662	-1.01112	-0.166671	-0.462391	-0.196591	-0.136875	-0.328534	0.322629	-0.382556	0.323178	-1.88612	-0.131374
AT1G09350	AtGolS3, GolS3, galactinol synthase 3	-2.05354	13.1579	1.41482e-07	2.62448e-05	-0.72135	-0.778516	-0.826381	-0.849921	-0.165085	-0.153611	-0.0157318	-0.272359	-0.0343666	-1.88401	-1.80068
AT4G39510	CYP96A12, cytochrome P450, family 96, subfamily A, polypeptide 12	-1.06195	11.1507	0.00981216	0.0578711	-4.37568	-1.41861	-0.879608	-1.25297	-0.506235	0.151681	0.7258	0.448146	0.136955	-1.82772	-1.79626
AT5G01075	Glycosyl hydrolase family 35 protein	-1.26696	9.24786	6.15245e-05	0.00195962	-1.22817	-0.485033	-0.657938	-0.528947	-0.540875	0.100211	-0.0216312	0.275128	0.362491	-1.82003	-0.514588
AT5G57760	unknown protein; Has 5 Blast hits to 5 proteins in 2 species: Archae - 0; Bacteria - 0; Metazoa - 0; Fungi - 0; Plants - 5; Viruses - 0; Other Eukaryotes - 0 (source: NCBI BLink).	-1.21558	10.545	4.60447e-05	0.00160706	-0.593267	-0.545108	-0.603937	-0.420488	-1.21388	-0.212954	0.0209484	0.670236	0.0909734	-1.8182	-0.714182
AT1G55330	AGP21, ATAGP21, arabinogalactan protein 21	-1.29543	13.5421	0.000904947	0.0118253	-2.75324	-1.62897	0.0589676	-0.651551	-0.0912609	0.945339	1.33161	1.18213	1.46142	-1.7977	-0.179596
AT1G65900	unknown protein; FUNCTIONS IN: molecular_function unknown; INVOLVED IN: biological_process unknown; LOCATED IN: endomembrane system; EXPRESSED IN: 21 plant structures; EXPRESSED DURING: 13 growth stages; Has 306 Blast hits to 306 proteins in 119 species: Archae - 19; Bacteria - 238; Metazoa - 0; Fungi - 0; Plants - 34; Viruses - 0; Other Eukaryotes - 15 (source: NCBI BLink).	-1.1983	9.93161	1.95175e-06	0.000171517	-1.30022	-0.999427	-0.803389	-0.832177	-2.01162	-0.0383692	-0.176069	1.43461	0.00917196	-1.79076	-0.613391
AT5G15230	GASA4, GAST1 protein homolog 4	-1.1148	12.3117	0.000113793	0.00303006	-3.04401	-1.62463	-1.17211	-1.40133	-1.92153	-0.755602	0.0391178	0.419317	0.625685	-1.74881	-0.0793915
AT1G74890	ARR15, response regulator 15	-1.7537	9.43538	4.47179e-05	0.00157866	-2.38063	-0.0559387	-0.0922709	-0.0400648	-0.35682	-0.173488	-0.0083437	0.0571232	0.0955124	-1.7469	-1.11025
AT2G33570	Domain of unknown function (DUF23)	-1.07547	10.1749	0.00253972	0.0231496	-3.07286	-0.745885	-0.260798	-0.306821	-0.154356	0.838226	0.265584	1.17908	0.368668	-1.73595	-0.629126
AT5G03130	unknown protein; Has 1 Blast hits to 1 proteins in 1 species: Archae - 0; Bacteria - 0; Metazoa - 0; Fungi - 0; Plants - 1; Viruses - 0; Other Eukaryotes - 0 (source: NCBI BLink).	-1.10195	8.80111	7.96305e-05	0.00238079	-0.758418	-0.14592	-0.27693	-0.231766	-0.27156	-0.0310354	0.0600414	0.0996513	0.0685782	-1.7143	-1.53225
AT2G42870	HLH1, PAR1, phy rapidly regulated 1	-1.33904	11.8082	0.000189045	0.00427933	-0.553279	-0.231966	-0.237582	-0.125409	-0.860604	-0.0312309	-0.0273337	0.777524	-0.0276103	-1.69496	0.157703
AT5G45040	Cytochrome c	-1.15133	10.7404	1.16589e-06	0.000118057	-2.56296	-1.06604	-1.13856	-1.026	-0.835455	0.145954	0.248818	0.61463	0.530694	-1.69291	-1.00469
AT1G06080	ADS1, delta 9 desaturase 1	-2.53731	10.3891	2.37402e-07	3.6739e-05	-0.340977	-0.909964	-1.04478	-0.720811	-0.605228	-0.166075	-0.112245	0.266474	-0.0216331	-1.68393	-0.346298
AT5G51720	2 iron, 2 sulfur cluster binding	-1.14097	13.8346	1.54616e-05	0.00076703	-4.6614	-2.4118	-1.51297	-1.56279	-0.99494	0.339387	0.44976	0.569405	1.22024	-1.63558	-0.780928
AT5G40610	NAD-dependent glycerol-3-phosphate dehydrogenase family protein	-1.00718	10.0079	1.3685e-05	0.000711643	-1.85452	-1.45083	-1.2691	-0.904772	-0.523004	0.352614	0.0947924	0.691023	0.0521164	-1.62424	-0.665423
AT5G02540	NAD(P)-binding Rossmann-fold superfamily protein	-1.47759	9.95552	8.65825e-06	0.000513361	-2.61874	-0.909526	-1.27818	-0.833647	-0.637001	-0.0249348	0.0535536	0.379556	0.16714	-1.62342	-0.478518
AT1G51090	Heavy metal transport/detoxification superfamily protein	-1.23162	10.4779	0.000397619	0.00689486	0.52818	-0.389916	-0.727061	-0.863067	0.130471	0.361286	0.693903	1.22937	0.548819	-1.62097	-1.60468
AT3G09540	Pectin lyase-like superfamily protein	-1.03322	11.2351	2.99174e-06	0.000232482	-2.25499	-1.36774	-1.11217	-1.24568	0.0395517	0.134417	0.646267	0.692516	0.88405	-1.6064	-0.958019
AT2G36885	unknown protein; FUNCTIONS IN: molecular_function unknown; LOCATED IN: chloroplast; EXPRESSED IN: 22 plant structures; EXPRESSED DURING: 13 growth stages; Has 172 Blast hits to 172 proteins in 58 species: Archae - 0; Bacteria - 116; Metazoa - 0; Fungi - 0; Plants - 32; Viruses - 0; Other Eukaryotes - 24 (source: NCBI BLink).	-1.10033	9.19072	0.000281557	0.00557789	-3.10944	-1.15089	-0.648956	-0.832605	0.274979	0.715582	0.203154	0.529135	0.425798	-1.60629	-0.912488
AT2G42530	COR15B, cold regulated 15b	-1.16494	16.4904	0.000194803	0.00436948	-0.803991	-0.771812	-1.85771	-2.47693	-0.698558	0.19233	-0.129393	0.980254	0.948062	-1.60202	-0.972324
AT5G16000	NIK1, NSP-interacting kinase 1	-1.04353	10.5898	2.07162e-05	0.000942224	-2.32058	-0.942666	-1.15912	-0.86796	-0.999378	0.102981	-0.0746307	0.580477	0.0043335	-1.55231	-0.635197
AT1G60590	Pectin lyase-like superfamily protein	-1.30146	7.97725	0.0246933	0.10695	-4.61374	-1.21854	-1.13885	-1.08023	-1.00201	-0.125675	-0.0370393	0.829709	0.185682	-1.50229	-2.15031
AT1G53520	Chalcone-flavanone isomerase family protein	-1.56132	10.4349	3.77179e-06	0.000272166	-2.90667	-1.32711	-1.38636	-1.1535	-1.24269	0.232441	0.122314	0.867511	0.271953	-1.48102	-1.34501
AT2G18890	Protein kinase superfamily protein	-1.10091	10.2313	1.27949e-05	0.00068081	-1.73386	-0.826547	-0.652552	-0.727344	-1.4347	-0.159772	0.136304	0.977982	0.0683022	-1.47834	-1.1004
AT3G05180	GDSL-like Lipase/Acylhydrolase superfamily protein	-1.0126	9.06149	1.06304e-05	0.000595837	-1.16806	-0.0486908	-0.803486	-1.04001	0.0277233	0.130638	0.572771	0.595873	1.28145	-1.46462	-1.06974
AT4G32280	IAA29, indole-3-acetic acid inducible 29	-1.29509	11.5306	0.000209913	0.0045925	-1.98664	-1.51901	-1.58322	-0.936955	-0.652203	-0.23444	0.0487699	0.208429	-0.0819397	-1.45289	-0.331631
AT3G60290	2-oxoglutarate (2OG) and Fe(II)-dependent oxygenase superfamily protein	-1.08731	10.3347	1.50284e-05	0.000757221	-2.24066	-1.04652	-0.996323	-0.792975	-1.26575	0.10403	0.0733466	0.905062	0.0430832	-1.43539	-1.04558
AT1G26100	Cytochrome b561/ferric reductase transmembrane protein family	-1.02862	8.98161	2.69301e-05	0.00111565	-1.42501	-0.816052	-0.513167	-0.616111	-0.935525	-0.0395231	-0.0237732	0.709992	0.0609102	-1.43516	-0.744446
AT5G23750	Remorin family protein	-1.31443	10.4087	0.00801022	0.0504865	-1.45567	0.434615	-0.407905	-0.891767	-0.371085	0.276419	1.29509	0.639258	2.08325	-1.43472	-1.12234
AT2G40435	BEST Arabidopsis thaliana protein match is: transcription regulators (TAIR:AT3G56220.1); Has 289 Blast hits to 289 proteins in 30 species: Archae - 0; Bacteria - 0; Metazoa - 0; Fungi - 0; Plants - 289; Viruses - 0; Other Eukaryotes - 0 (source: NCBI BLink).	-1.18546	9.57544	2.91969e-05	0.00116249	0.495387	1.79589	-0.307454	-0.582924	-0.692267	0.338321	1.81428	1.20218	1.51418	-1.41752	-2.0361
AT5G01790	unknown protein; FUNCTIONS IN: molecular_function unknown; INVOLVED IN: biological_process unknown; LOCATED IN: chloroplast; EXPRESSED IN: 19 plant structures; EXPRESSED DURING: 13 growth stages; Has 121 Blast hits to 121 proteins in 12 species: Archae - 0; Bacteria - 0; Metazoa - 0; Fungi - 0; Plants - 121; Viruses - 0; Other Eukaryotes - 0 (source: NCBI BLink).	-1.0173	10.0513	0.000468081	0.00765529	-4.19766	-2.05994	-1.77896	-1.70498	-1.43321	0.0269413	0.206493	0.433475	0.803145	-1.41501	-1.27713
AT1G58270	ZW9, TRAF-like family protein	-1.66928	9.71283	2.19648e-07	3.51374e-05	-1.08418	2.77608	-0.761753	-2.25662	0.243149	0.252495	1.23201	1.06783	2.46397	-1.40054	-0.175204
AT4G02850	phenazine biosynthesis PhzC/PhzF family protein	-2.05469	10.084	9.26045e-05	0.00264342	-1.90757	-0.409785	-0.426101	-0.435267	-0.847485	-0.17563	-0.114854	0.450705	-0.10407	-1.37118	-1.0838
AT5G62280	Protein of unknown function (DUF1442)	-1.22654	9.38964	9.74554e-05	0.00274998	-1.88021	-1.18612	-1.27501	-0.988473	-0.255169	-0.00841904	-0.064394	0.0671282	-0.124498	-1.37113	-0.180486
AT2G22170	Lipase/lipooxygenase, PLAT/LH2 family protein	-1.18314	12.6352	8.70074e-07	9.55761e-05	-3.77854	-2.63612	-2.24837	-1.10385	-0.0929222	0.0517559	0.081974	0.784835	0.33024	-1.33607	-0.448673
AT2G36870	XTH32, xyloglucan endotransglucosylase/hydrolase 32	-1.17072	9.59671	0.00276677	0.0245418	-6.1067	-2.55818	-1.79743	-2.22573	0.156952	-0.0310106	0.44558	0.589191	0.540706	-1.32824	-0.969321
AT3G05640	Protein phosphatase 2C family protein	-1.21222	8.53834	1.12808e-06	0.000115177	0.736185	3.26968	0.921964	-0.977024	0.735867	0.881395	0.528079	1.01639	1.11645	-1.31448	-1.47324
AT1G29980	Protein of unknown function, DUF642	-1.03312	10.3026	0.000332684	0.00618748	-1.59887	0.56428	0.171567	0.221639	0.958618	1.01603	0.508772	0.922892	0.418273	-1.24595	-0.0866289
AT2G17300	unknown protein; FUNCTIONS IN: molecular_function unknown; INVOLVED IN: biological_process unknown; LOCATED IN: chloroplast; EXPRESSED IN: 20 plant structures; EXPRESSED DURING: 13 growth stages; BEST Arabidopsis thaliana protein match is: unknown protein (TAIR:AT4G35320.1); Has 42 Blast hits to 42 proteins in 10 species: Archae - 0; Bacteria - 0; Metazoa - 0; Fungi - 0; Plants - 42; Viruses - 0;…	-1.14614	8.76602	1.44903e-05	0.000742808	-0.876046	-0.277027	-0.493024	-0.569823	-0.700349	0.18631	0.2472	0.852074	0.300392	-1.24056	-1.13456
AT5G45670	GDSL-like Lipase/Acylhydrolase superfamily protein	-1.16149	7.94774	0.0148815	0.075781	-1.07529	-0.414689	-0.416043	-0.355331	-0.0516615	-0.0926542	0.0231123	-0.00581932	0.0451975	-1.24029	-0.0632648
AT2G23010	SCPL9, serine carboxypeptidase-like 9	-1.00623	6.06497	0.00034272	0.00630738	-2.75038	0.396276	0.113252	-1.57752	-1.21352	0.306508	1.4871	1.69352	2.79337	-1.23764	-1.07716
AT3G10940	dual specificity protein phosphatase (DsPTP1) family protein	-1.03011	10.7714	0.000193518	0.00434858	-3.91181	-2.2876	-1.23301	-2.03776	-1.53724	0.889537	1.26755	0.994598	1.26399	-1.22757	-1.60603
AT1G78450	SOUL heme-binding family protein	-1.32701	9.48086	1.05501e-05	0.00059404	-1.18351	-1.57355	-1.15251	-1.07908	-1.62207	-0.0796986	0.100338	1.11263	-0.0245638	-1.22449	-2.32922
AT4G15620	Uncharacterised protein family (UPF0497)	-1.05978	6.66517	0.000116457	0.00307791	-2.11182	-0.952831	-1.1941	-1.37898	0.233338	0.0376053	-0.0871277	0.534158	-0.100577	-1.21112	-0.537449
AT1G04250	AXR3, IAA17, AUX/IAA transcriptional regulator family protein	-1.25993	10.6813	4.26861e-07	5.55732e-05	-4.09976	-1.07882	-1.41704	-1.77857	-0.414358	0.562919	-0.180197	0.624655	0.783713	-1.19957	-0.714607
AT3G28220	TRAF-like family protein	-1.74783	12.5709	6.55443e-06	0.000421893	-2.41948	0.564884	-1.30652	-2.83474	-0.357161	0.180386	1.48663	0.94328	2.81	-1.19554	-1.79564
AT5G49170	unknown protein; BEST Arabidopsis thaliana protein match is: unknown protein (TAIR:AT3G06840.1); Has 1807 Blast hits to 1807 proteins in 277 species: Archae - 0; Bacteria - 0; Metazoa - 736; Fungi - 347; Plants - 385; Viruses - 0; Other Eukaryotes - 339 (source: NCBI BLink).	-1.16441	9.57946	8.01474e-06	0.000485965	-0.398168	-0.480334	-0.462926	-0.257123	-0.5924	-0.0478125	0.0287809	0.316474	0.0430136	-1.17609	-0.639908
AT1G76790	O-methyltransferase family protein	-1.67898	9.34084	0.000185018	0.00422118	-0.133715	2.55464	2.01845	0.773144	-0.0185032	0.0319271	1.67376	1.92197	1.86984	-1.16076	-1.24794
AT5G52970	thylakoid lumen 15.0 kDa protein	-1.06782	11.8129	0.0340317	0.131705	-4.4744	-3.07427	-1.38484	-1.4899	-0.968778	0.458569	0.276393	0.799169	0.506827	-1.14533	-1.01471
AT5G22460	alpha/beta-Hydrolases superfamily protein	-1.64452	8.66191	4.48111e-07	5.80327e-05	-0.407488	0.0821495	0.365681	-0.248718	-2.12621	-0.10695	0.757017	1.69053	1.08706	-1.13302	-0.0948753
AT1G52400	ATBG1, BGL1, BGLU18, beta glucosidase 18	-1.06958	12.0858	0.0030424	0.0261799	-1.81874	0.666949	-0.450924	-1.8285	-0.46312	-0.217081	0.727618	0.437048	2.1934	-1.12563	0.305745
AT5G11550	ARM repeat superfamily protein	-1.01307	10.6115	0.000144415	0.0035641	-1.00298	-1.00979	-0.811572	-0.887336	-1.08158	-0.165667	-0.0684929	0.732354	-0.106514	-1.11812	-0.422865
AT5G35740	Carbohydrate-binding X8 domain superfamily protein	-1.08347	9.11929	2.05735e-05	0.000940291	-0.849995	-0.181322	-0.147218	0.0345669	-0.630501	-0.0711718	-0.154844	0.361263	0.0570307	-1.11104	-1.29024
AT1G02180	ferredoxin-related	-1.26308	9.11788	2.3061e-05	0.00101328	-0.404933	-0.122392	-0.0418129	-0.286607	-0.509762	0.0855665	-0.0194817	0.396782	0.121546	-1.09985	-0.302104
AT5G51750	ATSBT1.3, SBT1.3, subtilase 1.3	-1.29484	9.32147	0.00123713	0.0144956	-0.902962	-0.626721	-0.746838	-0.657295	-1.02097	-0.493572	0.1628	0.369937	0.0778713	-1.05558	0.403819
AT1G65450	HXXXD-type acyl-transferase family protein	-1.10534	5.2281	0.000134849	0.0033869	-0.197561	-0.0352001	-0.166239	-0.120417	-0.299459	0.0249586	0.00574398	0.0846224	0.0307179	-1.02269	0.225044
AT2G16990	Major facilitator superfamily protein	-1.13845	10.9722	2.25122e-06	0.000191012	-0.102992	-0.15283	-0.521029	-0.719156	-1.64056	0.113001	-0.0223989	0.919848	0.740716	-1.01871	-0.924677
AT1G78170	unknown protein; BEST Arabidopsis thaliana protein match is: unknown protein (TAIR:AT1G22250.1); Has 66 Blast hits to 66 proteins in 11 species: Archae - 0; Bacteria - 0; Metazoa - 0; Fungi - 0; Plants - 66; Viruses - 0; Other Eukaryotes - 0 (source: NCBI BLink).	-1.02728	10.8716	0.000218311	0.00472867	-2.46405	-1.52588	-1.50562	-1.32783	-0.96189	0.0947008	0.139626	0.484794	0.122868	-1.01861	-0.582919
AT1G27120	Galactosyltransferase family protein	-1.10431	10.7406	0.000100473	0.00281112	-2.64789	-0.827695	-0.81276	-0.951202	-0.850952	-0.362417	-0.244614	-0.00658035	-0.140447	-1.01589	-0.826373
AT2G27420	Cysteine proteinases superfamily protein	-1.27439	6.84233	0.000789155	0.0108541	-5.03639	-1.83604	-1.34783	-1.68544	-0.346508	-0.080205	0.0603371	-0.0177011	0.279939	-0.307054	-4.45528
AT1G78440	ATGA2OX1, GA2OX1, Arabidopsis thaliana gibberellin 2-oxidase 1	-1.86337	7.05633	0.000691102	0.00992139	-0.204807	0.0843601	-0.140248	-0.121115	-0.07199	0.0582395	-0.126018	0.151183	-0.10213	-0.276059	-2.5703
AT1G48100	Pectin lyase-like superfamily protein	-1.06093	11.006	0.000856054	0.0114375	-1.08796	0.185134	-0.173097	-0.539178	-0.170037	0.182761	0.489941	0.348981	0.154403	-0.689856	-2.51947
AT4G25780	CAP (Cysteine-rich secretory proteins, Antigen 5, and Pathogenesis-related 1 protein) superfamily protein	-1.99242	8.67918	4.19519e-05	0.00149927	-1.83591	-0.385765	-0.994185	-1.0545	-1.92889	0.0780487	1.07554	1.73414	2.0377	-0.970682	-2.16135
AT5G11590	TINY2, Integrase-type DNA-binding superfamily protein	-1.44878	9.30348	0.000131866	0.00333188	-2.00588	-0.731168	-0.751045	-0.778991	-0.184421	0.0901928	0.232919	-0.0435724	0.0898952	-0.696897	-2.07871
AT2G36590	ATPROT3, ProT3, proline transporter 3	-1.03738	8.42006	2.01917e-05	0.00092618	-0.472679	1.57995	0.483666	0.259504	3.4769	1.41842	1.00626	0.128462	1.88877	-0.363041	-1.9331
AT1G18710	AtMYB47, MYB47, myb domain protein 47	-1.15727	9.09459	0.000733703	0.0103163	-0.446564	-0.798047	-0.974676	-1.01357	-0.916619	0.0514259	1.12906	0.499836	2.17977	-0.25526	-1.93016
AT4G25480	ATCBF3, CBF3, DREB1A, dehydration response element B1A	-1.10181	12.1196	0.000176752	0.00409139	0.132301	0.229821	-0.930688	-0.401411	-0.862106	-0.0690575	-0.366894	0.28981	-0.209293	-0.844634	-1.79103
AT1G69523	S-adenosyl-L-methionine-dependent methyltransferases superfamily protein	-1.24763	10.9355	2.2921e-07	3.59232e-05	-2.94749	-1.84135	-1.65535	-1.66418	-1.18081	0.509907	0.417454	1.44292	0.968329	-0.858707	-1.76251
AT1G07450	NAD(P)-binding Rossmann-fold superfamily protein	-1.38197	6.49831	0.000907067	0.0118382	-0.592338	-0.585226	-0.697524	-0.565735	-0.216083	-0.107302	-0.0767069	0.0875359	-0.0369005	-0.296473	-1.64391
AT2G29300	NAD(P)-binding Rossmann-fold superfamily protein	-1.17778	7.93816	0.000102611	0.00285616	-0.730433	-0.271317	-0.357548	-0.29063	-1.03503	-0.0304422	-0.0452623	0.92775	-0.135435	-0.295746	-1.60678
AT4G15210	AT-BETA-AMY, ATBETA-AMY, BAM5, BMY1, RAM1, beta-amylase 5	-1.13063	7.38533	0.00941611	0.0560444	0.248525	1.27936	1.67071	-1.22644	0.0897264	1.24588	2.57333	2.35083	3.13746	-0.336382	-1.57387
AT5G24420	PGL5, 6-phosphogluconolactonase 5	-1.16344	10.1134	0.000407154	0.0070157	-1.89856	2.02536	0.520029	-1.71375	-1.08619	-0.486404	0.245124	1.34513	1.55649	-0.673887	-1.56252
AT1G57590	Pectinacetylesterase family protein	-1.23921	9.32121	1.52098e-05	0.000760678	-0.276464	0.595233	-0.428171	-0.923644	-1.20305	0.512434	0.066021	0.774314	0.938679	0.274116	-1.51419
AT5G08030	PLC-like phosphodiesterases superfamily protein	-1.06935	7.04727	0.00101369	0.0126562	-1.76346	-0.281541	-0.217792	-0.267933	0.00676918	0.138584	0.0476127	-0.0641527	0.0799589	-0.212246	-1.48158
AT1G01250	Integrase-type DNA-binding superfamily protein	-1.37116	9.16465	5.97225e-07	7.31111e-05	-1.4378	0.507368	-0.235031	-0.402414	-1.16465	-0.0706072	0.473586	0.913927	1.026	-0.641569	-1.37971
AT4G21760	BGLU47, beta-glucosidase 47	-1.11148	8.83075	1.42152e-05	0.000734831	-1.63623	-0.814273	-0.434969	-0.609629	-0.349738	0.29614	0.0537739	0.333711	0.0739126	-0.650018	-1.35816
AT4G26790	GDSL-like Lipase/Acylhydrolase superfamily protein	-1.14696	8.56846	5.95066e-06	0.000391502	-3.66851	-1.16921	-0.861889	-1.19868	-0.973045	0.0389137	0.331225	0.348088	0.352839	-0.541306	-1.34164
AT4G23600	CORI3, JR2, Tyrosine transaminase family protein	-1.22758	12.2239	0.000240542	0.00501167	1.61547	1.54969	0.79121	-1.62264	0.142157	0.442371	0.882854	1.26842	1.16369	-0.130205	-1.33071
AT2G01890	ATPAP8, PAP8, purple acid phosphatase 8	-1.18333	10.7018	6.50706e-06	0.000420244	1.53765	2.69129	2.63212	-1.13201	0.223941	-0.0705881	0.00869846	0.0360489	0.139439	-0.456707	-1.2827
AT4G10160	RING/U-box superfamily protein	-1.00452	6.23586	0.000111022	0.00298559	-0.409602	-0.226169	-0.298816	-0.389829	-0.0449877	0.0221577	0.0503788	-0.0895624	0.115251	-0.586892	-1.14749
AT5G45830	ATDOG1, DOG1, GSQ5, delay of germination 1	-1.39162	8.54787	5.02943e-07	6.37001e-05	0.0166149	-0.425802	-0.520341	-0.524247	0.0214777	-0.225569	0.0254269	-0.400426	-0.218059	-0.453375	-1.14696
AT3G17130	Plant invertase/pectin methylesterase inhibitor superfamily protein	-1.23395	9.26078	0.000159615	0.00381309	-1.11643	-0.533086	-0.517245	-0.750343	-0.168331	-0.221646	0.39915	0.0307255	0.231234	-0.305964	-1.09872
AT5G55570	unknown protein; LOCATED IN: chloroplast; Has 35333 Blast hits to 34131 proteins in 2444 species: Archae - 798; Bacteria - 22429; Metazoa - 974; Fungi - 991; Plants - 531; Viruses - 0; Other Eukaryotes - 9610 (source: NCBI BLink).	-1.34732	8.26072	2.75366e-07	3.95764e-05	-0.614758	-0.259893	-0.553144	-0.340793	0.0539141	0.112201	0.207851	0.201264	0.135311	-0.202877	-1.09532
AT3G24520	AT-HSFC1, HSFC1, heat shock transcription factor C1	-1.19118	9.20652	2.92246e-06	0.000229013	-0.422435	0.401515	-0.257052	-0.0322237	-0.539761	0.141256	-0.112785	0.648338	0.256738	-0.12162	-1.09516
AT4G30610	BRS1, SCPL24, alpha/beta-Hydrolases superfamily protein	-1.27952	8.83736	0.000324054	0.00607519	-2.71935	-0.592681	-0.431007	-0.44362	-0.0722055	0.0248098	0.104813	0.134848	0.152705	-0.828473	-1.07508
AT2G42540	COR15, COR15A, cold-regulated 15a	-1.87718	15.798	3.86854e-06	0.000278331	0.053772	0.606675	-1.09939	-2.74357	0.724154	0.326185	-0.332237	0.963647	0.638022	-0.839199	-1.07391
AT1G27030	unknown protein; BEST Arabidopsis thaliana protein match is: unknown protein (TAIR:AT1G27020.1); Has 504 Blast hits to 502 proteins in 169 species: Archae - 0; Bacteria - 299; Metazoa - 0; Fungi - 0; Plants - 67; Viruses - 0; Other Eukaryotes - 138 (source: NCBI BLink).	-1.68461	10.4754	2.2643e-07	3.57277e-05	-1.64336	0.350019	-0.894165	-1.84567	-0.46306	0.388345	0.365706	1.15253	0.806828	-0.812074	-1.07344
AT3G61950	basic helix-loop-helix (bHLH) DNA-binding superfamily protein	-1.11191	5.93927	8.45768e-05	0.00247455	-0.589332	-0.360907	-0.309649	-0.288743	-0.307604	-0.0326624	0.164981	0.203069	0.0627174	-0.523017	-1.03146
AT2G42900	Plant basic secretory protein (BSP) family protein	-1.05243	8.57956	1.81076e-05	0.000865158	-0.345475	0.550328	-0.159081	-0.285847	-0.61594	-0.0333214	0.00387096	0.641651	-0.0801477	-0.664285	-1.00293

## Sheet: Supplementary Table 2
Supplementary Table 2. Non-SA-responsive groups of ugt76b1-regulated genes showed SID2- and NPR1-independent responses to pathogen infections. Genes regulated in ugt76b1 mutant relative to Col were compared with microarray data sets published in Genevestigator. Genes regulated in ugt76b1 were picked out according to the responsiveness to SA or BTH treatment less than 1.5 fold (log2-transformed va…
AGI code	TAIR	logFC	AveExpr.Control	P.Value	adj.P.Val	AT00406 Col infected with P.syrinage pv. maculicola, 24 h	AT00106 Col-0 leaves, P. syringae pv. tomato DC3000, 24 h	AT00106 Col-0 leaves, P. syringae pv. tomato DC3000 avrRptm1, 24 h	AT00106 Col leaves, P. syringae pv. phaseolicola,24 h	AT00393 sid2 infected with/ uninfected with P.syringae pv. tomato avirulent strain DC3000 avrB, 6 h	AT00393 sid2 vs.Col-0, P.syringae, avrB, 6 h	AT00406 Leaves of sid2 vs. Col-0 (control) injected with Pseudomonas syringae pv. maculicola, 24 h before collecting samples	AT00393 sid2 vs Col, uninfected	AT00406 Leaves of npr1 vs. Col-0 (control) injected with Pseudomonas syringae pv. maculicola, 24 h	AT00494 Col-0 leaves sprayed with 1 mM salicylic acid, 6 h	AT00291 Whole Arabidopsis Col-0 plants treated with BTH, 24 h	NPR1 dependence
AT1G73260	ATKTI1, KTI1, kunitz trypsin inhibitor 1	2.64737	4.46372	0.000228567	0.00486761	6.50666	6.26745	6.59602	5.25901	0.50959	-0.741938	0.252966	-0.0595722	-0.144545	-0.111367	0.180724
AT1G80160	Lactoylglutathione lyase / glyoxalase I family protein	1.21698	4.65667	0.00240397	0.0223047	6.57555	6.1062	5.50191	1.35322	0.912587	0.368573	0.529291	-0.0771456	0.0800476	0.0449104	-0.29042
AT1G68620	alpha/beta-Hydrolases superfamily protein	1.84441	6.31463	4.55011e-05	0.00159715	7.10577	5.45429	5.71482	4.55188	2.51494	0.39548	-0.0438938	-0.424647	-0.345646	0.332361	-0.00241566
AT1G61120	GES, TPS04, TPS4, terpene synthase 04	1.08257	4.78514	0.0729227	0.215873	7.48012	5.29209	5.02427	4.50737	4.06394	-0.239809	0.431875	0.0307751	0.469753	0.398142	0.124205
AT5G39520	Protein of unknown function (DUF1997)	3.697	4.78572	1.25887e-06	0.0001244	5.49304	4.94853	4.71288	3.1922	0.111012	-0.233731	0.152802	-0.100046	-0.288788	0.074338	-0.0958157
AT5G13330	Rap2.6L, related to AP2 6l	1.24674	3.99304	0.00914124	0.0550892	5.22824	4.581	3.77922	1.75934	3.56397	0.56951	0.558065	-0.237352	0.613249	0.197466	-0.0604334
AT1G69930	ATGSTU11, GSTU11, glutathione S-transferase TAU 11	1.28549	4.10919	0.00350372	0.0287607	5.92988	4.0712	3.41944	2.57782	3.68571	0.997743	-0.19149	-0.0785656	-0.43103	0.244169	0.0723572
AT1G26390	FAD-binding Berberine family protein	1.33979	4.26793	0.00542333	0.0388039	5.57639	3.97564	6.354	5.61339	0.467184	0.0383491	1.00536	-0.386018	-0.583927	0.0547323	-0.0246115
AT1G17020	ATSRG1, SRG1, senescence-related gene 1	1.60746	4.58138	0.000178237	0.0041219	5.94514	3.914	4.14356	2.0173	1.18648	0.268729	-0.120162	0.114067	-0.388406	0.103107	-0.09168
AT3G16410	NSP4, nitrile specifier protein 4	1.66272	3.27118	0.131265	0.312309	0.886211	3.89707	1.54362	-0.0245943	1.68206	0.455983	0.706973	0.81348	1.42183	0.0603361	0.394298
AT1G30700	FAD-binding Berberine family protein	1.10109	4.44989	0.00843083	0.0520444	4.52308	3.68447	5.80376	4.74366	2.23769	1.20814	-0.678188	-0.180413	-1.97338	0.259369	-0.214576	NPR1 dependent
AT1G19250	FMO1, flavin-dependent monooxygenase 1	4.40871	4.16466	2.06484e-07	3.41287e-05	7.63267	3.60256	3.34646	3.72303	3.7812	0.037096	0.0820522	-0.435822	-0.290134	0.541343	0.171013
AT3G24982	ATRLP40, RLP40, receptor like protein 40	2.61727	4.75039	1.07622e-06	0.000111736	5.3212	3.5429	2.99054	3.34378	2.80122	-0.550306	0.285587	-0.0651293	0.303879	-0.000664711	0.169066
AT2G45220	Plant invertase/pectin methylesterase inhibitor superfamily	2.58461	5.83343	0.000153351	0.00373835	5.71029	3.33122	4.81878	4.87611	1.98449	-1.09695	-0.816211	-0.449188	-1.56325	0.331806	-0.0488625
AT3G10320	Glycosyltransferase family 61 protein	2.86175	4.02408	4.20813e-06	0.000293864	5.21542	3.18896	2.40815	1.11739	0.375205	0.0251999	-0.0118628	-0.176114	-0.26619	0.0138412	-0.0170488
AT1G06620	2-oxoglutarate (2OG) and Fe(II)-dependent oxygenase superfamily protein	1.00848	4.96867	0.00412787	0.0323061	4.93306	3.16292	2.6694	1.68123	1.52284	-0.612837	-0.431625	-0.42004	-0.184024	0.231087	0.150157
AT5G67310	CYP81G1, cytochrome P450, family 81, subfamily G, polypeptide 1	1.04558	3.96931	0.00654154	0.0440748	4.30807	2.95926	2.8224	1.24033	0.936767	0.082181	0.414608	-0.311373	-0.265992	-0.161742	-0.0522881
AT2G38340	Integrase-type DNA-binding superfamily protein	1.44261	4.68004	7.92562e-05	0.00237248	3.905	2.86565	2.45606	0.779202	0.464805	0.229988	-0.416253	-0.0503187	-1.57086	0.0292931	0.0611234	NPR1 dependent
AT5G05340	Peroxidase superfamily protein	1.48663	5.03737	0.00669946	0.0448807	3.7197	2.74124	4.34231	4.57162	2.69081	0.248487	-0.919243	-0.290182	-1.1735	0.10098	-0.0669823	NPR1 dependent
AT1G67980	CCOAMT, caffeoyl-CoA 3-O-methyltransferase	2.38427	5.38486	1.8017e-06	0.000162987	4.55337	2.74098	3.83097	2.35889	0.99305	-0.275801	0.823577	-0.13133	-0.495667	0.44227	0.292246
AT1G79680	ATWAKL10, WAKL10, WALL ASSOCIATED KINASE (WAK)-LIKE 10	2.52273	4.14544	2.69083e-07	3.89473e-05	5.63561	2.43283	3.42164	2.0398	1.92208	0.239895	0.696849	0.0567989	0.409401	0.452147	-0.0250349
AT4G15610	Uncharacterised protein family (UPF0497)	1.34425	6.04218	0.000108286	0.00295396	3.1751	2.40052	3.49747	3.0045	4.45024	0.0155544	0.409217	-0.0954418	-0.394067	0.086772	0.114848
AT1G10070	ATBCAT-2, BCAT-2, branched-chain amino acid transaminase 2	1.58404	6.83877	0.00287456	0.0251893	4.1303	2.31717	1.26212	0.969334	0.438064	-0.172256	0.843541	-0.357284	0.11677	0.380469	0.120959
AT3G23250	ATMYB15, ATY19, MYB15, myb domain protein 15	1.05703	6.23114	0.0263429	0.111249	2.95284	1.86988	1.62076	2.30944	4.78952	1.06541	-0.163982	-0.492915	0.0372124	0.357121	0.094347
AT5G10650	RING/U-box superfamily protein	1.03755	8.48789	3.93051e-05	0.0014392	2.14524	1.83124	1.25565	0.655793	0.0688248	-0.237347	-0.0900545	-0.291537	-0.0914211	0.560978	0.213209
AT3G45130	LAS1, lanosterol synthase 1	1.50705	4.21749	1.35663e-05	0.000708667	2.46745	1.75533	0.758455	0.452286	0.0357771	-0.182812	0.15061	-0.0623035	0.694096	0.0934811	0.0826464
AT2G46240	ATBAG6, BAG6, BCL-2-associated athanogene 6	1.07944	6.7548	0.004036	0.0318505	3.68252	1.64801	1.39053	-0.0185385	1.15172	0.426626	-0.0102539	-0.322261	-1.09869	-0.0483761	-0.0569396	NPR1 dependent
AT2G30750	CYP71A12, cytochrome P450, family 71, subfamily A, polypeptide 12	1.39748	4.56327	0.00012787	0.00326049	4.0257	1.59429	4.05977	3.8381	2.55545	0.0128117	0.908797	0.128332	-0.0662155	0.289049	0.285576
AT3G57950	unknown protein; FUNCTIONS IN: molecular_function unknown; INVOLVED IN: biological_process unknown; LOCATED IN: chloroplast; EXPRESSED IN: 9 plant structures; EXPRESSED DURING: 4 anthesis, C globular stage, petal differentiation and expansion stage; BEST Arabidopsis thaliana protein match is: unknown protein (TAIR:AT2G42180.1); Has 81 Blast hits to 81 proteins in 11 species: Archae - 0; Bacteria …	2.07409	4.06213	1.08029e-08	4.1695e-06	4.14359	1.56987	0.181523	2.11918	0.227722	-0.0781784	-0.222301	-0.0563617	-1.12617	0.297499	0.114057	NPR1 dependent
AT1G61560	ATMLO6, MLO6, Seven transmembrane MLO family protein	1.03471	5.91144	0.00031961	0.00604483	2.21894	1.50818	2.18046	1.84893	2.78794	0.569249	-0.598312	0.0150871	-0.446218	0.174032	-0.0456948
AT2G27310	F-box family protein	1.1984	8.29137	0.000884624	0.0116588	4.20995	1.44914	1.05632	0.685976	2.00126	1.4744	-0.177681	-0.0347872	-0.401745	0.333422	0.436277
AT4G14630	GLP9, germin-like protein 9	2.3746	4.24176	2.33783e-06	0.000195662	3.11269	1.36	5.02206	5.11934	0.218847	-0.0964117	-0.208878	-0.27438	-1.45422	-0.0216722	0.0740852	NPR1 dependent
AT5G07100	WRKY26, WRKY DNA-binding protein 26	1.45771	7.88074	0.000174007	0.00405073	2.65057	1.28392	1.2203	1.17924	1.3418	0.308962	0.680214	-0.0621109	-0.267453	0.390803	0.267117
AT3G21080	ABC transporter-related	1.96121	5.56921	7.74919e-07	8.78694e-05	2.79753	1.25132	0.38431	2.57522	4.26967	0.0205174	-0.791909	-0.42127	-1.90535	0.57376	0.113344	NPR1 dependent
AT1G72540	Protein kinase superfamily protein	2.24496	4.33987	1.54888e-06	0.000143818	4.65513	1.11928	0.820833	1.46268	0.706924	-0.287884	-0.562463	-0.310247	-0.53592	0.121273	0.248534
AT1G68690	Protein kinase superfamily protein	1.13734	6.0447	3.04e-05	0.00119102	1.81556	1.10746	2.0652	1.85972	1.37179	0.405142	-0.635057	-0.156629	-0.92227	0.308487	0.135708
AT1G68570	Major facilitator superfamily protein	1.10365	7.65187	0.00147545	0.0162802	-1.11251	1.10488	0.662979	-0.865155	-0.810057	-0.448107	1.13883	-0.162498	1.6238	0.3085	-0.270635
AT4G08770	Peroxidase superfamily protein	1.471	5.38175	0.000658098	0.00961589	4.32794	1.08603	3.12491	2.84648	0.810538	0.0690079	-0.0293274	0.0380659	-0.652969	0.566689	-0.13796
AT1G14540	Peroxidase superfamily protein	1.07622	4.28943	6.50424e-05	0.00203877	1.71096	0.217237	2.85958	2.25245	2.00235	0.997931	-1.40563	-0.124096	-1.26416	0.415673	-0.222037
AT3G09220	LAC7, laccase 7	1.28886	2.61229	0.00461558	0.0349327	3.01228	0.795938	2.59525	1.45572	-0.104111	-0.055603	-2.69849	-0.0722656	-2.6932	0.0541096	-0.0568409
AT2G25440	AtRLP20, RLP20, receptor like protein 20	2.64993	5.19305	6.42523e-07	7.63764e-05	3.53606	0.819854	2.30389	1.6443	0.0119123	-0.397438	-0.824831	-0.350222	-1.18611	0.166801	0.14843	NPR1 dependent
AT3G09520	ATEXO70H4, EXO70H4, exocyst subunit exo70 family protein H4	1.0754	5.85443	7.33204e-05	0.00224393	2.02878	0.692616	2.12331	1.37487	0.370817	-0.0562706	-0.843115	-0.0653105	-1.17052	0.216627	-0.598979	NPR1 dependent
AT1G44130	Eukaryotic aspartyl protease family protein	2.69858	4.57664	2.5143e-06	0.000206223	4.24689	0.877976	2.061	3.22995	0.920752	-0.211073	-1.45246	-0.0338593	-2.5126	0.290145	0.0931358
AT5G09530	hydroxyproline-rich glycoprotein family protein	1.00596	4.42763	0.0171615	0.0836056	0.661649	0.562956	2.02443	0.155547	1.12965	0.266077	0.617702	-1.24068	-0.218616	-0.0746131	-0.0440679
AT5G39720	AIG2L, avirulence induced gene 2 like protein	1.15573	4.1732	2.77432e-06	0.000219501	0.0502787	0.75097	1.60373	0.194403	0.136747	-0.396792	0.0882702	-0.176306	-0.0951395	0.22435	0.0536537
AT5G18270	ANAC087, Arabidopsis NAC domain containing protein 87	1.19821	6.35759	0.000304321	0.00589152	2.3577	0.732728	1.58313	1.4625	0.151927	-0.191561	-1.23497	-0.155732	-1.62474	0.265908	-0.128321
AT5G01550	LECRKA4.2, lectin receptor kinase a4.1	2.12904	5.2323	2.99508e-06	0.000232482	2.74057	0.67035	1.52703	2.49962	1.14491	0.29065	-2.25214	-0.0598087	-2.11539	0.250792	-0.263888
AT2G35930	PUB23, plant U-box 23	1.24093	7.54334	0.082381	0.233152	3.7569	0.75026	1.47644	2.87843	3.88789	0.610867	-0.0704546	0.400835	-0.43259	0.233019	0.107495
AT1G68765	IDA, Putative membrane lipoprotein	1.98497	3.02598	5.45695e-05	0.00180718	0.149711	0.168562	1.46736	1.06845	0.032774	0.0527573	0.561533	0.0108452	0.221332	0.0859261	0.197976
AT1G36640	unknown protein; FUNCTIONS IN: molecular_function unknown; INVOLVED IN: biological_process unknown; LOCATED IN: endomembrane system; EXPRESSED IN: sperm cell, root; BEST Arabidopsis thaliana protein match is: unknown protein (TAIR:AT1G36622.1); Has 14 Blast hits to 14 proteins in 2 species: Archae - 0; Bacteria - 0; Metazoa - 0; Fungi - 0; Plants - 14; Viruses - 0; Other Eukaryotes - 0 (source: N…	1.01305	4.61308	0.000772981	0.0106998	1.16942	0.0212488	1.31828	1.17524	0.294885	0.0345459	-1.01173	-0.146028	-1.16462	0.129147	-0.0450544
AT5G04020	calmodulin binding	1.13739	8.16665	9.20167e-05	0.00263581	0.936883	0.580924	1.23447	1.11627	1.2977	0.496724	-0.0638351	-0.0122461	-0.405029	0.546688	0.314089
AT4G28460	unknown protein; FUNCTIONS IN: molecular_function unknown; INVOLVED IN: biological_process unknown; LOCATED IN: endomembrane system; EXPRESSED IN: 10 plant structures; EXPRESSED DURING: LP.04 four leaves visible, 4 anthesis, petal differentiation and expansion stage; Has 8 Blast hits to 8 proteins in 3 species: Archae - 0; Bacteria - 0; Metazoa - 0; Fungi - 0; Plants - 8; Viruses - 0; Other Eukar…	1.60495	4.66934	0.000112084	0.00300201	3.38842	0.177627	1.15386	0.390118	0.31222	0.220688	-0.638724	-0.0259409	-1.12459	0.327391	-0.0989151	NPR1 dependent
AT1G33950	Avirulence induced gene (AIG1) family protein	1.61313	4.52987	0.000246612	0.00509776	5.75266	-0.012816	0.0812106	2.11123	0.30513	-0.193355	-1.36717	-0.229971	-2.55665	0.17648	0.0549288
AT5G24540	BGLU31, beta glucosidase 31	1.26606	4.45625	0.000387463	0.00681225	5.10259	0.173392	0.136721	0.774978	0.40478	-1.1988	-1.94676	-0.232202	-1.28235	0.0559502	0.139936
AT5G24910	CYP714A1, cytochrome P450, family 714, subfamily A, polypeptide 1	1.29039	3.52982	0.000326548	0.00610102	4.3895	0.347087	0.0262451	0.223911	0.112885	-0.0780296	-1.40013	-0.00570297	-0.84809	-0.122721	-0.224433
AT3G26470	Powdery mildew resistance protein, RPW8 domain	2.5629	5.30875	2.83806e-08	8.41366e-06	4.36506	0.380664	0.978278	1.81118	2.72808	0.701401	0.0640354	-0.312586	0.0315695	0.149652	0.436929
AT1G30850	RSH4, root hair specific 4	1.77138	3.30523	0.00590081	0.0409925	3.55726	0.1586	-0.0979819	0.699466	0.473645	-0.368732	-0.279188	-0.165248	-0.476138	0.15131	-0.171166
AT4G05030	Copper transport protein family	1.77682	4.4199	4.61578e-06	0.000317118	3.43525	0.0420818	0.158306	1.27658	0.317993	0.16076	-0.325521	-0.173372	-1.79623	0.0422421	-0.192769	NPR1 dependent
AT5G19880	Peroxidase superfamily protein	1.23236	3.71687	0.000298256	0.00579233	3.4228	-0.331897	0.310373	0.754746	-0.116129	-0.40521	-1.66102	-0.142317	-1.69866	-0.18178	-0.210993
AT5G40010	AATP1, AAA-ATPase 1	3.93632	4.0689	1.00113e-06	0.000106181	3.22163	0.19415	0.0732026	2.51242	0.0963592	-0.128749	-0.450415	-0.343277	-2.83198	0.373108	0.0443177	NPR1 dependent
AT1G13310	Endosomal targeting BRO1-like domain-containing protein	1.90255	3.04005	0.00154456	0.0167804	3.07897	0.508445	0.201566	0.703938	-0.00431633	-0.0539923	-0.985277	-0.0414553	-1.69031	0.0853329	0.0554237	NPR1 dependent
AT1G17615	Disease resistance protein (TIR-NBS class)	1.42658	3.46421	0.000419893	0.00715222	3.0185	0.0629282	-0.0247097	0.189445	0.0571284	-0.0524759	-1.32836	-0.139757	-2.02866	0.0444045	-0.0929127
AT1G67000	Protein kinase superfamily protein	1.92153	5.70537	5.99039e-09	2.78112e-06	2.80478	0.291727	0.819692	-0.0367489	0.182468	-0.419774	-0.620544	-0.164855	-0.552066	0.341053	-0.0216465
AT2G44840	ATERF13, EREBP, ERF13, ethylene-responsive element binding factor 13	1.0406	7.41578	0.139956	0.325245	2.77112	0.856131	0.594682	0.19371	2.64221	1.61461	-0.0184526	0.298695	1.09972	0.108835	-0.331045
AT3G46090	ZAT7, C2H2 and C2HC zinc fingers superfamily protein	4.04753	6.75928	8.92557e-07	9.761e-05	2.72074	0.411941	0.705421	1.04327	0.302491	-0.0361033	-0.535715	0.0440817	-1.34569	0.128435	0.122277	NPR1 dependent
AT5G52720	Copper transport protein family	1.13595	4.01786	4.20211e-06	0.000293864	2.71771	0.358838	0.214156	0.293978	0.0408363	-0.238402	-1.6977	-0.0875263	-1.96354	0.0727096	0.0907793
AT1G14080	ATFUT6, FUT6, fucosyltransferase 6	2.36543	3.61172	5.20189e-06	0.000350009	2.697	-0.0158634	-0.0661516	0.435898	0.0718403	-0.0393829	-0.859971	-0.101692	-0.746096	0.162521	0.0177441
AT1G34180	anac016, NAC016, NAC domain containing protein 16	2.57609	4.78095	4.79008e-09	2.36484e-06	2.64641	0.50865	0.406009	0.771008	0.807516	-0.911299	-0.801388	-0.634956	-0.893191	0.541348	0.181874
AT1G47890	AtRLP7, RLP7, receptor like protein 7	2.5418	3.97572	0.000326353	0.00610102	2.5843	0.137438	0.942761	2.01754	-0.0705299	-0.505288	-1.59716	0.0466614	-2.09955	0.120507	-0.109733
AT3G12910	NAC (No Apical Meristem) domain transcriptional regulator superfamily protein	1.0723	4.06112	0.000185104	0.00422118	2.52617	-0.23916	0.476379	-0.136403	0.355988	-0.273025	-1.7476	-0.278994	-1.64936	0.16234	-0.0874925
AT5G54720	Ankyrin repeat family protein	1.17943	7.29169	0.000126752	0.00323869	2.37466	-0.0761385	-0.284812	0.879374	2.78089	0.338167	-1.87702	-0.329596	-1.55929	0.477787	-0.177915
AT3G11080	AtRLP35, RLP35, receptor like protein 35	1.03096	4.31052	0.0584683	0.186889	2.28745	0.0728459	0.291017	0.317598	-0.0302095	-0.199877	-0.858656	-0.126279	-0.898506	0.141642	0.137479
AT3G17690	ATCNGC19, CNGC19, cyclic nucleotide gated channel 19	1.60269	4.90043	5.59256e-05	0.00183726	2.18982	0.488374	0.174965	0.403447	1.83267	1.2222	0.955819	-0.0835967	-0.0815811	0.273437	0.205762
AT3G23240	ATERF1, ERF1, ethylene response factor 1	1.4288	5.75078	0.00135981	0.0154049	2.12885	0.137933	0.175283	0.0713577	0.384768	0.177839	0.761717	-0.0520267	0.440388	0.138536	0.172265
AT1G51270	structural molecules;transmembrane receptors;structural molecules	1.17082	7.70175	0.000136473	0.00341265	2.11263	-0.441518	0.310987	0.996823	1.05986	0.438315	-1.31345	0.212453	-1.69067	0.427492	0.143055
AT5G45090	AtPP2-A7, PP2-A7, phloem protein 2-A7	1.45192	3.99792	3.87241e-05	0.00143009	2.08403	-0.061717	0.326912	1.37379	0.119625	-0.0887232	-0.807293	-0.0422478	-1.68758	0.47726	0.0321121	NPR1 dependent
AT3G22460	OASA2, O-acetylserine (thiol) lyase (OAS-TL) isoform A2	1.13777	8.76964	0.000346902	0.00635583	1.99685	0.869815	0.963554	0.452947	-0.0408554	-0.19447	0.108791	-0.195179	-0.559273	0.454462	0.202758
AT2G38830	Ubiquitin-conjugating enzyme/RWD-like protein	1.00978	3.76805	7.4782e-05	0.00227452	1.94265	0.034574	0.0149431	0.0340943	0.0297709	0.00775623	-0.948351	-0.00770855	-1.08165	-0.106717	-0.0143342	NPR1 dependent
AT5G45840	Leucine-rich repeat protein kinase family protein	1.09085	5.67093	0.0356259	0.135635	1.92068	0.204234	-0.162333	0.191251	1.89593	1.27278	0.131521	-0.099967	-0.236988	-0.123683	-1.01352
AT1G53620	unknown protein; FUNCTIONS IN: molecular_function unknown; INVOLVED IN: biological_process unknown; LOCATED IN: endomembrane system; BEST Arabidopsis thaliana protein match is: unknown protein (TAIR:AT1G53610.1); Has 5795 Blast hits to 2209 proteins in 338 species: Archae - 0; Bacteria - 1555; Metazoa - 2403; Fungi - 181; Plants - 1035; Viruses - 76; Other Eukaryotes - 545 (source: NCBI BLink).	1.69469	4.00723	4.15115e-07	5.4622e-05	1.91118	0.0483904	-0.114043	0.419899	0.0164328	0.0888004	-0.78383	-0.226231	-1.12989	0.511785	0.0222845	NPR1 dependent
AT5G47960	ATRABA4C, RABA4C, SMG1, RAB GTPase homolog A4C	1.39098	4.75857	0.00208537	0.0202736	1.9087	-0.0489454	0.000669479	0.160004	1.37138	0.781055	0.0771122	-0.10111	-0.490439	0.132247	0.107917
AT3G56500	serine-rich protein-related	1.76828	4.27447	2.01721e-05	0.00092618	1.87206	-0.0591364	0.734719	0.00730419	-0.140694	-0.403159	-0.12047	-0.168357	-0.897601	0.282812	0.117138
AT1G13830	Carbohydrate-binding X8 domain superfamily protein	1.02585	4.84052	0.000308201	0.00591953	1.8314	0.395909	0.424363	1.25996	-0.336597	-0.254576	-1.38911	-0.0448513	-1.05945	0.315757	0.311506
AT4G14450	unknown protein; LOCATED IN: chloroplast; BEST Arabidopsis thaliana protein match is: unknown protein (TAIR:AT3G23170.1); Has 74 Blast hits to 74 proteins in 6 species: Archae - 0; Bacteria - 0; Metazoa - 0; Fungi - 0; Plants - 74; Viruses - 0; Other Eukaryotes - 0 (source: NCBI BLink).	2.66031	5.47889	1.52542e-05	0.000760785	1.82811	-0.122253	0.745247	1.02361	1.06647	-0.220623	-1.36322	-0.15466	-1.43212	0.441502	-0.0783367
AT4G20000	VQ motif-containing protein	2.41308	5.08536	3.20323e-06	0.000244054	1.72886	-0.272112	-0.266469	1.51632	1.51681	0.69144	-0.526125	-0.169601	-0.165687	0.304984	0.378757
AT1G21310	ATEXT3, EXT3, RSH, extensin 3	1.59247	6.57016	2.82778e-05	0.00114094	1.69388	-0.916669	0.882726	2.41825	1.14951	-1.95854	-0.379717	-1.30647	-0.5612	0.313665	-0.207231
AT5G62480	ATGSTU9, GST14, GST14B, GSTU9, glutathione S-transferase tau 9	1.0574	6.16722	0.00259232	0.0234551	1.61296	-0.0498352	0.0334005	0.245593	0.267202	-0.0976105	-0.219063	-0.24275	-0.530117	0.217052	0.190856
AT2G40740	ATWRKY55, WRKY55, WRKY DNA-binding protein 55	3.16399	5.04406	2.68322e-09	1.66992e-06	1.6017	-0.213279	0.0127573	-0.0845699	0.232889	-0.130642	-0.207432	-0.263206	-0.578038	0.371239	0.104445
AT1G30370	alpha/beta-Hydrolases superfamily protein	1.15284	4.21397	0.00152909	0.0166845	1.49728	0.211235	0.189481	-0.0176697	2.82008	2.22843	-0.5242	0.0715303	-0.102244	0.167221	-0.1288
AT3G13080	ATMRP3, MRP3, MRP3, multidrug resistance-associated protein 3	1.95981	7.06026	2.08238e-05	0.000943463	1.44894	0.903653	0.661045	0.956646	2.17853	0.00796699	-0.909068	-0.564282	-0.419788	0.410518	0.0121861
AT1G30220	ATINT2, INT2, inositol transporter 2	1.66146	4.36836	1.30406e-05	0.000688577	1.35402	-0.147225	-0.483323	-0.233613	-0.377089	-0.100136	0.100012	0.27986	-0.0819988	-0.0711069	-0.220332
AT4G10930	unknown protein; LOCATED IN: cellular_component unknown; EXPRESSED IN: 23 plant structures; EXPRESSED DURING: 14 growth stages; Has 30201 Blast hits to 17322 proteins in 780 species: Archae - 12; Bacteria - 1396; Metazoa - 17338; Fungi - 3422; Plants - 5037; Viruses - 0; Other Eukaryotes - 2996 (source: NCBI BLink).	1.26819	6.59539	6.96653e-05	0.0021535	1.34169	0.527549	0.335641	0.284852	-0.119283	0.0274572	-0.291428	-0.250252	-0.164854	0.115156	0.217211
AT4G23280	CRK20, cysteine-rich RLK (RECEPTOR-like protein kinase) 20	1.73129	4.2856	3.96145e-05	0.00144408	1.30919	0.0113993	0.316995	1.37748	0.868803	-0.242692	-0.923455	-0.16751	-0.990521	0.475435	0.270396
AT4G16960	Disease resistance protein (TIR-NBS-LRR class) family	1.50279	6.51639	2.19912e-07	3.51374e-05	1.22122	0.0445642	0.0774498	0.147943	0.0826864	-0.335687	-1.1552	-0.412689	-0.676369	0.431268	0.389575
AT4G23030	MATE efflux family protein	1.28915	6.46396	4.89516e-05	0.00167266	1.20218	0.00238991	0.0243549	0.14761	0.596137	0.0511065	-0.938663	-0.0806408	-0.937033	0.29266	0.116765
AT5G66630	DAR5, DA1-related protein 5	1.30362	4.60351	0.000288027	0.0056607	1.14643	0.418905	0.386508	0.295692	0.382291	-0.0814743	-1.05593	-0.209971	-1.24145	0.0973062	0.0269194
AT5G16680	RING/FYVE/PHD zinc finger superfamily protein	1.14591	9.44666	0.000390894	0.006834	1.11757	0.750755	0.618103	0.231846	0.353466	-0.183466	-0.241244	-0.316582	-0.192639	0.429553	0.348497
AT4G08780	Peroxidase superfamily protein	1.00269	2.92594	0.000629969	0.00934923	1.11669	-0.038969	0.261517	0.808123	0.553543	0.182409	-0.279316	-0.0650549	-0.347272	0.297523	-0.111013
AT4G14640	CAM8, calmodulin 8	1.10283	3.64735	0.000129729	0.0032977	1.10555	-0.0491991	-0.0400581	-0.0905356	0.0592604	-0.201704	-0.587918	-0.138967	-0.482082	0.249366	0.0154247
AT3G13090	ATABCC6, ATMRP8, MRP8, multidrug resistance-associated protein 8	1.40177	5.92572	1.4161e-07	2.62448e-05	1.05988	0.317889	0.152143	0.136104	0.316365	0.0325565	-0.465389	-0.527555	-0.848162	0.401013	0.232016
AT2G42350	RING/U-box superfamily protein	2.01058	5.37089	1.8197e-09	1.59913e-06	1.03246	0.196932	0.524899	1.18473	0.641619	0.19857	-0.210011	-0.0776215	-0.229928	0.183393	0.236306
AT5G55040	DNA-binding bromodomain-containing protein	1.11543	7.13704	0.000414827	0.00711305	1.0307	0.276737	0.178752	0.336724	0.256262	-0.0961037	-0.382225	0.0119133	-0.313167	0.0657482	0.0365334
AT2G44370	Cysteine/Histidine-rich C1 domain family protein	1.40016	4.25873	7.12802e-07	8.27321e-05	0.844714	-0.506142	-0.221772	3.85005	0.469137	-0.0109491	-1.53936	-0.352065	-1.58064	0.558382	0.295072
AT2G44240	Protein of Unknown Function (DUF239)	5.82323	3.74974	6.13606e-05	0.00195829	0.233421	-0.227875	0.258135	3.12906	0.125833	-0.0867901	-0.197483	-0.795871	-0.276321	0.49159	0.221757
AT4G36430	Peroxidase superfamily protein	1.40223	4.51267	0.000570955	0.00879157	-0.38287	-0.594585	-0.543096	1.47918	0.102829	-0.199534	0.653568	-0.0831327	0.0501251	0.149217	0.126961
AT1G63750	Disease resistance protein (TIR-NBS-LRR class) family	1.03683	8.8238	0.000100536	0.00281112	0.384934	0.368668	0.369372	1.15079	1.44721	0.936068	-0.323147	-0.0739718	-0.502491	0.113649	-0.426131
AT1G12940	ATNRT2.5, NRT2.5, nitrate transporter2.5	1.10785	3.8461	0.00201977	0.0198239	0.0374203	-0.273304	-0.564896	1.14098	-0.124902	-0.249578	-0.159305	-0.0315475	-0.071393	0.27171	-0.121214
AT4G37900	Protein of unknown function (duplicated DUF1399)	1.29956	4.96429	1.56557e-05	0.000775098	0.660163	0.306102	0.719401	0.95495	0.321861	-0.216237	-0.656885	0.170352	-0.562875	0.550886	-0.00968075
AT5G65090	BST1, DER4, MRH3, DNAse I-like superfamily protein	1.1366	5.80017	2.8686e-05	0.00115334	0.234262	-0.337953	-0.238887	0.841036	-0.0481539	-0.325452	-0.936373	-0.0981293	-0.878736	0.365525	0.443059
AT3G45330	Concanavalin A-like lectin protein kinase family protein	2.75032	3.07409	1.20705e-05	0.000652306	0.683806	-0.0402422	-0.0571685	0.827782	-0.0812264	-0.431208	-1.02277	0.00930786	-0.95215	0.225667	0.328621
AT4G40020	Myosin heavy chain-related protein	1.07687	3.79133	0.00101189	0.0126562	0.28005	0.158732	0.115415	0.664106	-0.0314116	-0.0997429	-0.204994	0.116414	-0.284589	-0.0484686	-0.0363789
AT1G37130	ATNR2, B29, CHL3, NIA2, NIA2-1, NR, NR2, nitrate reductase 2	1.06125	9.48956	0.00371324	0.0300158	0.279348	0.93732	0.816259	0.635669	1.28159	0.404069	-0.0639477	-0.397736	-0.108351	0.384231	0.373809
AT2G30840	2-oxoglutarate (2OG) and Fe(II)-dependent oxygenase superfamily protein	1.27724	4.39008	6.10224e-05	0.00195002	0.499725	0.894259	0.962277	0.61116	-0.141934	-0.00757408	0.475527	-0.0443563	0.0645399	-0.0137844	0.0156221
AT1G71880	ATSUC1, SUC1, sucrose-proton symporter 1	1.03469	9.37842	5.7286e-05	0.00186947	-0.24898	-0.384647	0.464971	0.611129	2.49831	-0.0272617	-0.591368	-0.645041	0.112335	0.490014	0.373605
AT3G20960	CYP705A33, cytochrome P450, family 705, subfamily A, polypeptide 33	1.23805	7.25604	0.000116885	0.00308185	0.921294	0.137267	0.133207	0.551762	0.0292168	-0.374542	-0.940906	-0.13761	-1.09404	0.535227	0.0849667	NPR1 dependent
AT4G23230	CRK15, cysteine-rich RLK (RECEPTOR-like protein kinase) 15	1.20923	6.23852	1.8196e-05	0.000866018	0.835094	-0.178361	0.117929	0.535814	0.242838	-0.74176	-1.09619	-0.322199	-0.951218	0.510775	0.0527334
AT4G13890	EDA36, EDA37, SHM5, Pyridoxal phosphate (PLP)-dependent transferases superfamily protein	3.68599	4.5065	4.04086e-06	0.000288201	-2.29118	-0.678698	0.123286	0.465794	0.473675	0.209095	0.276672	0.76058	0.62147	-0.735187	-0.206081
AT1G78290	SNRK2-8, SNRK2.8, SRK2C, Protein kinase superfamily protein	1.87514	7.09007	1.34475e-05	0.000706539	-0.146588	-0.602353	-0.910997	0.439308	-0.283429	-0.290502	-0.641884	-0.511814	-1.10906	0.167311	-0.150303	NPR1 dependent
AT4G16630	DEA(D/H)-box RNA helicase family protein	1.39407	5.67653	3.95751e-05	0.00144408	-0.503574	0.0970268	0.26132	0.431711	0.469129	-0.0790386	-0.0604973	-0.0698843	-0.0618439	0.385183	0.153993
AT1G13540	Protein of unknown function (DUF1262)	1.25672	3.46125	0.000331165	0.00616387	0.240839	-0.00670719	-0.00795937	0.428146	0.197823	0.0153351	-0.196939	-0.0633202	-0.261214	0.0898781	0.200747
AT1G12210	RFL1, RPS5-like 1	1.09399	5.27269	3.68524e-06	0.000268281	0.890625	-0.0860958	0.0844469	0.40956	-0.129009	-0.408405	-0.239486	-0.169632	-0.513201	0.461044	0.263703
AT2G29100	ATGLR2.9, GLR2.9, GLR2.9, glutamate receptor 2.9	1.7219	3.98241	4.16335e-06	0.000293864	0.683279	-0.125714	0.0955567	0.408451	0.477865	-0.119516	-0.587911	-0.279953	-0.639245	0.0609465	-0.195753
AT2G43140	basic helix-loop-helix (bHLH) DNA-binding superfamily protein	1.31741	4.18333	6.0484e-07	7.33137e-05	0.623215	-0.15771	-0.025671	0.337487	-0.120615	-0.0554829	-0.432668	0.060627	-0.519586	0.499362	0.370056
AT4G24450	ATGWD2, GWD3, PWD, phosphoglucan, water dikinase	1.271	7.67643	0.000118068	0.00309063	0.390793	-0.199668	-0.00688648	0.324101	-0.451002	0.337095	0.0884914	-0.0358896	1.09308	-0.0676394	-0.0526915
AT1G14070	FUT7, fucosyltransferase 7	1.17354	5.61242	0.00254373	0.0231607	0.626408	0.226412	0.255639	0.323037	0.498878	0.282278	0.482986	0.0557337	0.0339441	0.0240726	-0.149081
AT4G27480	Core-2/I-branching beta-1,6-N-acetylglucosaminyltransferase family protein	1.35796	6.46396	1.08795e-05	0.000604291	0.583568	0.255172	0.0940742	0.310313	-0.120935	-0.377738	-0.199309	0.00643349	-0.328088	0.367613	-0.0983305
AT3G02260	ASA1, BIG, CRM1, DOC1, LPR1, TIR3, UMB1, auxin transport protein (BIG)	1.20486	7.20086	0.000461083	0.00759397	0.442447	0.17148	0.399457	0.259693	-0.16019	-0.223907	-0.37255	0.0132904	-0.468905	0.299945	0.146379
AT1G58190	AtRLP9, RLP9, receptor like protein 9	1.01874	5.60065	6.08277e-05	0.00194886	-0.0496368	0.0833702	-0.0145688	0.194895	-0.0966206	-0.0998335	0.0587778	0.106634	0.0513821	0.0893073	-0.220359
AT5G23020	IMS2, MAM-L, MAM3, 2-isopropylmalate synthase 2	1.82519	7.83333	1.2046e-06	0.000121477	-1.79222	-3.28702	-0.0315151	0.192324	-1.91757	-0.357292	0.610846	0.473047	0.825046	-0.197601	-0.0256882
AT1G44910	ATPRP40A, PRP40A, pre-mRNA-processing protein 40A	1.03084	6.91361	0.000216449	0.00470075	0.830218	0.0900803	0.184487	0.171645	-0.00553036	0.0299463	-0.358962	-0.0371876	-0.535007	0.386414	0.298227
AT1G72125	Major facilitator superfamily protein	1.1736	5.2715	0.000672045	0.00974676	0.663913	0.767661	0.470431	0.165098	0.11784	-0.0730782	0.117332	-0.084343	-0.0255232	0.0665035	-0.1366
AT2G34960	CAT5, cationic amino acid transporter 5	1.1288	6.04919	1.91175e-05	0.000894305	-0.215283	-0.309455	-0.355698	0.145164	-0.0229015	-0.0483055	-0.173278	-0.0838184	-0.21273	-0.187563	-0.094017
AT1G03910	EXPRESSED IN: 25 plant structures; EXPRESSED DURING: 13 growth stages; CONTAINS InterPro DOMAIN/s: Cactin protein, cactus-binding domain, C-terminal (InterPro:IPR019134), Cactin, central region (InterPro:IPR018816); BEST Arabidopsis thaliana protein match is: unknown protein (TAIR:AT2G36815.2); Has 11711 Blast hits to 7382 proteins in 452 species: Archae - 31; Bacteria - 352; Metazoa - 6006; Fung…	1.11119	9.41743	0.00212577	0.0205357	-0.153008	0.465799	0.179671	0.12653	-0.19142	0.0819902	-0.062892	0.17624	-0.0158253	0.0451488	0.212601
AT5G40340	Tudor/PWWP/MBT superfamily protein	1.00464	9.86266	4.02835e-05	0.00146197	0.854986	0.767035	0.301862	0.116317	0.0865173	0.0792837	0.220592	0.187613	0.0436096	-0.103752	0.129957
AT1G67230	LINC1, little nuclei1	1.14485	10.0822	0.000232764	0.00490359	-0.213985	0.331903	0.143417	0.102451	0.0171175	-0.0587711	0.054122	0.197515	0.0189543	0.243943	-0.100527
AT1G74250	DNAJ heat shock N-terminal domain-containing protein	1.07453	9.41386	7.76458e-05	0.00234424	-0.177446	0.765535	0.562111	0.0932198	0.342016	0.143539	0.0170202	-0.0260448	0.146412	0.40464	0.14498
AT1G52360	Coatomer, beta' subunit	1.00068	8.23061	0.000831815	0.0112139	0.261886	-0.298683	-0.0260801	0.087533	0.231734	0.177386	-0.207649	-0.112668	-0.508586	0.421735	0.117386
AT1G04900	Protein of unknown function (DUF185)	1.08724	6.6515	0.168033	0.364445	-0.610876	-0.455317	-0.135091	0.075716	0.237797	-0.0851498	0.0379715	-0.0374126	-0.029377	0.10009	0.386255
AT1G79280	AtTPR, NUA, nuclear pore anchor	1.91865	8.03065	3.6113e-05	0.00135871	-0.42241	-0.0574808	0.121888	0.074337	-0.330439	-0.084486	-0.248259	-0.0332909	-0.0404272	0.446239	-0.0520067
AT2G44480	BGLU17, beta glucosidase 17	1.39082	4.58225	0.000260114	0.00527648	-0.04847	-0.190269	-0.168144	0.0553479	0.0331755	-0.0269604	0.489944	0.0179949	0.0663032	-0.174397	0.00533247
AT3G44300	AtNIT2, NIT2, nitrilase 2	2.06951	4.86864	0.00325157	0.0273626	0.882549	0.738647	0.633806	0.0520668	0.422712	0.281223	0.0722065	0.163971	-0.0263824	0.203977	-0.197554
AT4G18340	Glycosyl hydrolase superfamily protein	2.75608	8.0415	0.173773	0.372774	0.121187	0.335551	0.104791	0.0400295	0.18347	0.186602	0.00616169	-0.0136986	0.019681	0.238446	0.135132
AT5G54410	unknown protein; Has 1807 Blast hits to 1807 proteins in 277 species: Archae - 0; Bacteria - 0; Metazoa - 736; Fungi - 347; Plants - 385; Viruses - 0; Other Eukaryotes - 339 (source: NCBI BLink).	1.68677	3.50024	0.14235	0.328425	0.263773	0.0985026	-0.0452003	0.0339918	0.00740671	-0.085815	-0.141303	0.0651579	-0.117527	0.0407457	0.0500951
AT4G34410	RRTF1, redox responsive transcription factor 1	1.15423	6.97458	0.375696	0.595201	0.490931	0.32348	0.553574	0.0320835	0.852949	0.407123	-0.17001	-0.197471	-0.188324	0.258367	-0.182907
AT1G48070	Thioredoxin superfamily protein	1.13023	3.62389	0.0852096	0.237852	0.0388985	-0.0839963	0.0222645	0.0291843	0.0149679	-0.0105925	0.0427418	-0.126818	-0.104517	0.00505018	-0.167576
AT1G06670	NIH, nuclear DEIH-boxhelicase	1.20845	7.33693	3.50201e-05	0.00132774	-0.524291	-0.531323	-0.213821	0.0169315	0.0815086	-0.128804	-0.0996628	-0.174636	0.00608254	0.0526228	0.0144386
AT4G11470	CRK31, cysteine-rich RLK (RECEPTOR-like protein kinase) 31	1.10314	3.80473	0.00417219	0.0325391	0.434249	0.0117855	-0.00455666	0.00547075	0.393673	-0.115063	-0.239684	-0.177586	-0.337111	0.255665	0.0942936
AT2G01530	MLP329, MLP-like protein 329	1.84162	5.26807	8.33742e-05	0.00245419	-0.0034523	-0.00812244	0.134696	-0.000367165	-0.06988	-0.234263	-0.0183582	-0.106311	0.0123711	-0.149016	0.0567102
AT5G25230	Ribosomal protein S5/Elongation factor G/III/V family protein	1.10011	6.16722	0.0409533	0.147951	-1.64006	-0.53067	-0.339743	-0.00239372	-0.236396	-0.100174	-0.0837345	0.309133	0.40814	0.0508032	0.232203
AT5G64790	O-Glycosyl hydrolases family 17 protein	1.66291	4.04697	1.71944e-06	0.000156698	0.668353	-0.124247	-0.116638	-0.0120583	0.150592	0.0891781	-0.496092	-0.114232	-0.324648	-0.0859194	-0.131812
AT4G26190	Haloacid dehalogenase-like hydrolase (HAD) superfamily protein	1.17253	8.315	0.000292941	0.00572205	-1.18005	-0.437101	-0.277955	-0.0152483	0.100414	-0.131556	0.0498686	0.133274	0.196188	-0.0183792	-0.00667191
AT5G16780	DOT2, MDF, SART-1 family	1.40777	8.33301	0.00139592	0.0156286	0.5954	0.228292	-0.0232725	-0.0165634	0.528173	-0.00994968	-0.252822	-0.515637	-0.290489	0.552274	0.324215
AT3G30840	unknown protein; Has 1 Blast hits to 1 proteins in 1 species: Archae - 0; Bacteria - 0; Metazoa - 0; Fungi - 0; Plants - 1; Viruses - 0; Other Eukaryotes - 0 (source: NCBI BLink).	1.23103	7.43564	1.4652e-05	0.000747981	0.487508	-0.0861168	-0.065125	-0.0189452	0.0434427	0.0625448	-0.299786	-0.000195503	-0.259668	0.170247	0.171907
AT1G79360	2-Oct, ATOCT2, OCT2, organic cation/carnitine transporter 2	1.09137	4.89961	0.00099051	0.0124751	0.157645	0.0180349	0.0100765	-0.0202799	-0.122249	-0.134789	-0.0822344	0.116566	-0.0757418	-0.175761	0.048954
AT4G13820	Leucine-rich repeat (LRR) family protein	1.48491	4.24658	0.00010921	0.00297258	0.754671	-0.0475235	-0.0373096	-0.0294809	0.055975	-0.0285978	-0.573874	-0.104963	-0.550033	0.0668449	0.0626583
AT4G02710	Kinase interacting (KIP1-like) family protein	1.10639	5.90883	0.000388765	0.00682795	0.125797	0.0735345	0.0663576	-0.0340982	0.00637054	0.0880976	0.0864453	0.192113	0.144519	-0.0606751	-0.0487623
AT4G13810	AtRLP47, RLP47, receptor like protein 47	1.01024	9.03178	2.66079e-05	0.00110969	-0.127804	-0.465693	-0.279486	-0.0412321	-0.497587	-0.342345	-0.355421	-0.172964	-0.165285	0.228488	0.411004
AT1G76780	HSP20-like chaperones superfamily protein	1.44089	4.17417	0.000610902	0.00921932	0.0754838	0.0680475	-0.00530386	-0.0415339	-0.00470066	-0.0103035	-0.00802231	0.0527926	-0.0320392	0.0591693	-0.0421543
AT5G56570	Leucine-rich repeat (LRR) family protein	1.26153	2.08507	0.0107372	0.0611961	-0.115994	-0.0231638	-0.0525784	-0.0451236	-0.0463533	-0.012599	-0.0848908	-0.0218458	-0.00442839	-0.126944	0.0328121
AT4G31875	unknown protein; Has 30201 Blast hits to 17322 proteins in 780 species: Archae - 12; Bacteria - 1396; Metazoa - 17338; Fungi - 3422; Plants - 5037; Viruses - 0; Other Eukaryotes - 2996 (source: NCBI BLink).	1.24569	5.46937	1.86924e-06	0.000167253	-0.00919819	-0.255555	-0.289068	-0.0595465	-0.0409975	-0.133506	-0.0432062	-0.0762234	0.0601263	-0.17549	-0.247523
AT1G43810	unknown protein; Has 6 Blast hits to 6 proteins in 2 species: Archae - 0; Bacteria - 0; Metazoa - 0; Fungi - 0; Plants - 6; Viruses - 0; Other Eukaryotes - 0 (source: NCBI BLink).	1.25973	3.63525	7.792e-05	0.00234675	-0.0590434	-0.121556	-0.121738	-0.0611715	-0.127715	-0.124474	-0.0769711	-0.0811186	-0.135121	0.0547371	-0.0673552
AT5G16730	Plant protein of unknown function (DUF827)	1.30008	9.06028	0.000682563	0.00985052	-0.704765	-0.0363522	0.0209837	-0.0670156	0.0546141	0.469665	0.558403	0.378784	0.536928	-0.302203	-0.218194
AT4G33860	Glycosyl hydrolase family 10 protein	1.08463	4.30028	0.11812	0.291434	-0.133517	0.0579801	-0.0632486	-0.074297	-0.159403	0.0230265	0.179831	0.0131111	0.133879	-0.109303	-0.193473
AT5G46295	unknown protein; BEST Arabidopsis thaliana protein match is: unknown protein (TAIR:AT1G06475.1); Has 30201 Blast hits to 17322 proteins in 780 species: Archae - 12; Bacteria - 1396; Metazoa - 17338; Fungi - 3422; Plants - 5037; Viruses - 0; Other Eukaryotes - 2996 (source: NCBI BLink).	1.46707	6.10765	0.00136398	0.0154308	0.257308	0.00831032	-0.164917	-0.0785923	0.28517	-0.000642777	-0.118879	-0.0525398	-0.0757785	-0.120945	-0.126022
AT2G45460	SMAD/FHA domain-containing protein	1.17084	7.016	7.69411e-05	0.00232582	-0.417224	-0.140988	-0.227703	-0.0812035	-0.156958	-0.12216	-0.0440111	0.00275993	0.0180759	0.156354	-0.0643806
AT4G18600	ATSCAR-LIKE, SCARL, WAVE5, SCAR family protein	1.16	7.31336	0.000391391	0.006834	-0.191685	-0.202741	-0.251472	-0.0818672	-0.362051	-0.16182	-0.150263	-0.234632	0.0163136	-0.0373917	-0.12567
AT2G33080	AtRLP28, RLP28, receptor like protein 28	3.75665	5.62125	5.22857e-09	2.52263e-06	0.684088	-0.0745163	-0.0642824	-0.0823374	-0.0325165	-0.15151	-0.297557	-0.256997	-0.649481	0.140466	0.171829
AT1G20970	FUNCTIONS IN: molecular_function unknown; INVOLVED IN: biological_process unknown; LOCATED IN: plasma membrane, vacuole; EXPRESSED IN: guard cell, cultured cell; BEST Arabidopsis thaliana protein match is: proton pump interactor 1 (TAIR:AT4G27500.1); Has 30201 Blast hits to 17322 proteins in 780 species: Archae - 12; Bacteria - 1396; Metazoa - 17338; Fungi - 3422; Plants - 5037; Viruses - 0; Othe…	1.12514	8.90678	6.15617e-05	0.00195962	0.0164824	0.32389	0.0911293	-0.0874825	0.108956	-0.039134	0.0631704	-0.0939932	0.183424	0.15009	0.00235081
AT3G08700	UBC12, ubiquitin-conjugating enzyme 12	2.1315	3.4295	2.32064e-08	7.32072e-06	0.183136	0.0322714	-0.0784988	-0.0884361	-0.164399	-0.0709629	-0.175663	-0.106161	-0.118183	0.0316906	-0.018044
AT3G30820	Arabidopsis retrotransposon ORF-1 protein	4.44675	3.17188	0.100351	0.263968	-0.153775	-0.0746441	0.0705481	-0.0902996	-0.0783939	0.0637894	-0.0216179	-0.323945	0.111654	0.0438166	-0.0758371
AT4G09430	Disease resistance protein (TIR-NBS-LRR class) family	1.18977	2.53202	0.00230607	0.0216082	-0.0652013	-0.0966063	-0.0938454	-0.0945988	-0.184266	-0.0903368	0.123625	-0.0114098	-0.0113444	0.0228596	0.0177159
AT4G16600	Nucleotide-diphospho-sugar transferases superfamily protein	1.20492	3.34651	3.96925e-05	0.00144478	0.567901	-0.0652084	-0.100214	-0.09548	0.10358	0.0134697	-0.389781	-0.0385189	-0.199669	0.217126	-0.147113
AT1G53340	Cysteine/Histidine-rich C1 domain family protein	1.0279	3.76515	0.0196398	0.0916476	-0.0242491	-0.121621	-0.067955	-0.0960255	-0.132738	-0.144733	0.0752711	0.0192337	-0.00204468	0.157717	-0.118419
AT4G08640	ATP binding	1.05791	2.55072	0.0454713	0.158351	0.0402803	0.0534344	-0.0244451	-0.101295	0.0203438	0.0488448	-0.0290952	0.0678635	-0.122338	-0.00289965	-0.150552
AT3G60580	C2H2-like zinc finger protein	1.03284	6.36922	1.52738e-05	0.000760785	-0.198306	-0.244113	-0.129824	-0.101752	0.0577736	-0.0730581	-0.0351725	-0.210189	-0.0593882	0.309037	0.204152
AT3G02400	SMAD/FHA domain-containing protein	1.01943	6.89633	0.00111265	0.01348	-0.149699	0.0616994	-0.127619	-0.105921	-0.0806437	-0.0608864	0.0365391	0.104138	0.0491338	0.136539	0.133007
AT1G50520	CYP705A27, cytochrome P450, family 705, subfamily A, polypeptide 27	1.00245	7.31744	6.17476e-06	0.000401948	0.350793	-0.172568	-0.149767	-0.107767	-0.175816	-0.25021	-0.343441	-0.290308	-0.384105	0.491936	0.14781
AT2G21900	ATWRKY59, WRKY59, WRKY DNA-binding protein 59	1.20356	3.63828	0.000462606	0.00761237	0.900436	-0.166834	-0.220492	-0.113723	-0.0565767	-0.486347	-0.923317	-0.122571	-1.13627	0.260635	0.0432634	NPR1 dependent
AT1G22990	Heavy metal transport/detoxification superfamily protein	1.99878	4.45486	0.00023077	0.00489437	0.5651	0.219968	-0.0312242	-0.124969	-0.244348	-0.121705	-0.55196	-0.0270872	-0.586664	0.0499277	-0.190821
AT5G49750	Leucine-rich repeat (LRR) family protein	1.32372	2.44383	0.00115908	0.0138718	-0.100174	0.131436	-0.18931	-0.127114	-0.295312	-0.110763	0.0287375	0.197479	-0.0386872	-0.0487127	0.108334
AT5G41790	CIP1, COP1-interactive protein 1	1.60931	9.48946	2.49774e-05	0.00107072	-0.471139	-0.463733	-0.440016	-0.127656	-0.350548	0.563433	-0.0995483	0.676496	0.0488968	0.0635538	-0.77726
AT3G09280	unknown protein; FUNCTIONS IN: molecular_function unknown; INVOLVED IN: biological_process unknown; LOCATED IN: endomembrane system; EXPRESSED IN: root; Has 31 Blast hits to 31 proteins in 9 species: Archae - 0; Bacteria - 0; Metazoa - 0; Fungi - 0; Plants - 31; Viruses - 0; Other Eukaryotes - 0 (source: NCBI BLink).	1.16462	4.1057	0.000187585	0.00425804	0.849739	-0.102765	-0.107758	-0.130291	-0.134745	-0.235724	-0.516732	-0.00175381	-0.809522	0.107571	0.0863581
AT1G04600	ATXIA, XIA, myosin XI A	3.69541	4.85179	3.91818e-09	2.14246e-06	-0.0229597	-0.0752692	-0.115453	-0.130946	-0.11057	-0.117951	-0.0189047	-0.055851	0.117196	0.142865	0.0573325
AT5G40450	unknown protein; FUNCTIONS IN: molecular_function unknown; INVOLVED IN: biological_process unknown; LOCATED IN: chloroplast, plasma membrane; EXPRESSED IN: 24 plant structures; EXPRESSED DURING: 13 growth stages; Has 30201 Blast hits to 17322 proteins in 780 species: Archae - 12; Bacteria - 1396; Metazoa - 17338; Fungi - 3422; Plants - 5037; Viruses - 0; Other Eukaryotes - 2996 (source: NCBI BLin…	1.78977	10.4751	1.54176e-06	0.000143699	0.863103	0.918707	-0.140332	-0.134578	0.847911	0.285225	0.802721	0.313788	0.918461	-0.90157	-0.337002
AT1G12160	Flavin-binding monooxygenase family protein	1.44725	5.86332	2.43423e-06	0.000201255	0.260124	-0.341181	0.0975561	-0.134657	0.0295134	-0.226646	-0.282046	-0.296948	-0.324818	0.372074	0.190202
AT2G47150	NAD(P)-binding Rossmann-fold superfamily protein	1.12399	5.42752	0.158681	0.351662	0.109928	-0.120149	-0.120651	-0.139711	-0.14003	0.0373168	-0.0906148	-0.281257	-0.150816	0.0832005	0.115128
AT5G43310	COP1-interacting protein-related	1.0194	8.68152	0.000690546	0.00991919	-0.798468	-0.806321	-0.404163	-0.141851	-0.28753	-0.121457	0.561463	0.0996675	0.319223	-0.714347	0.071908
AT1G68790	LINC3, little nuclei3	1.20581	9.36609	0.000155044	0.00375493	-1.06437	-0.576718	-0.342948	-0.146555	-0.373356	-0.148753	0.313045	-0.262639	0.509575	-0.339128	-0.0452986
AT1G17150	Pectin lyase-like superfamily protein	1.08362	2.70973	2.78716e-05	0.00113926	0.0841422	-0.0663061	-0.0968094	-0.146805	-0.144973	-0.136253	-0.232469	0.0541601	-0.102295	-0.226	0.0994854
AT3G22920	Cyclophilin-like peptidyl-prolyl cis-trans isomerase family protein	2.01695	3.07605	0.000524477	0.00829388	0.0673838	0.0263062	-0.111061	-0.148494	-0.217317	-0.0486736	0.0666828	0.0718536	0.149455	-0.092804	-0.196695
AT5G41440	RING/U-box superfamily protein	1.20757	3.93306	0.276426	0.496804	-0.0187745	0.0160971	-0.131612	-0.150313	-0.0321846	0.06849	0.0505767	0.0928135	-0.0163713	-0.0863743	0.0337701
AT1G58390	Disease resistance protein (CC-NBS-LRR class) family	1.29619	4.11019	0.000158748	0.00380527	0.252464	0.00515938	-0.162835	-0.151222	-0.203177	-0.269987	-0.273899	0.11507	-0.14714	0.237583	0.160332
AT2G20150	unknown protein; Has 5 Blast hits to 5 proteins in 1 species: Archae - 0; Bacteria - 0; Metazoa - 0; Fungi - 0; Plants - 5; Viruses - 0; Other Eukaryotes - 0 (source: NCBI BLink).	1.19423	4.07401	3.27617e-05	0.00126156	-0.060091	-0.0645399	-0.16539	-0.151367	-0.144964	-0.167191	0.107179	-0.091404	-0.0252342	-0.216537	-0.123362
AT2G28290	CHR3, SYD, P-loop containing nucleoside triphosphate hydrolases superfamily protein	1.39913	9.35021	0.000560689	0.00867749	0.5041	-0.16208	-0.234146	-0.152757	-0.569078	-0.194188	-0.443593	-0.0713882	-0.382114	0.229279	-0.146299
AT1G11810	F-box associated ubiquitination effector family protein	1.31235	4.14653	0.259675	0.477867	0.128714	0.0313745	-0.0946474	-0.155275	-0.0574784	-0.114851	0.0627322	0.0655966	0.159156	0.113994	0.111403
AT3G52550	BEST Arabidopsis thaliana protein match is: ovate family protein 18 (TAIR:AT3G52540.1); Has 5496 Blast hits to 1338 proteins in 151 species: Archae - 0; Bacteria - 23; Metazoa - 3754; Fungi - 379; Plants - 301; Viruses - 154; Other Eukaryotes - 885 (source: NCBI BLink).	1.19416	7.30851	2.41477e-05	0.00104204	-0.0979724	-0.310846	-0.259044	-0.156526	-0.100551	-0.169577	0.19562	0.105733	0.152103	-0.0666943	0.219563
AT1G79830	GC5, golgin candidate 5	1.09207	9.5096	0.000871014	0.0115724	0.423758	-0.234265	-0.236075	-0.157793	-0.232742	-0.156126	-0.125174	0.0416317	-0.13026	-0.0274353	-0.0545445
AT1G04670	unknown protein; Has 40 Blast hits to 40 proteins in 14 species: Archae - 2; Bacteria - 5; Metazoa - 1; Fungi - 2; Plants - 30; Viruses - 0; Other Eukaryotes - 0 (source: NCBI BLink).	1.07635	3.094	0.0213328	0.0969552	0.0452943	-0.079196	-0.0143256	-0.167231	-0.0647035	0.001194	0.0137515	-0.0749845	0.0199704	-0.0614357	-0.00354242
AT4G02660	Beige/BEACH domain ;WD domain, G-beta repeat protein	1.3212	4.66293	0.000378152	0.0067235	0.251592	-0.138295	-0.185237	-0.179699	-0.182541	-0.206812	-0.196698	-0.0246763	-0.325831	0.218363	-0.108804
AT3G19690	CAP (Cysteine-rich secretory proteins, Antigen 5, and Pathogenesis-related 1 protein) superfamily protein	1.07601	3.61018	0.0132943	0.0702578	-0.120571	-0.21144	-0.213101	-0.198441	-0.184659	-0.0610151	-0.0297537	-0.0648565	-0.0584831	-0.135703	-0.0229936
AT2G33240	ATXID, XID, myosin XI D	1.56714	4.13493	0.00321083	0.0271797	-0.032433	-0.197841	-0.191601	-0.211994	-0.204855	-0.152288	0.127421	0.0991077	-0.036644	0.016263	-0.0109391
AT2G13150	Basic-leucine zipper (bZIP) transcription factor family protein	1.33315	4.00044	0.159845	0.353478	0.238708	-0.0612888	-0.17564	-0.212132	-0.0769482	-0.0230618	-0.110848	-0.0410767	-0.0340343	-0.308059	-0.00616217
AT5G59660	Leucine-rich repeat protein kinase family protein	1.57478	7.71876	2.1186e-06	0.000181639	-0.105257	-0.181844	-0.250258	-0.21607	-0.000513077	-0.0998192	0.0266161	-0.131151	-0.0235424	0.129874	0.0465136
AT2G37080	RIP3, ROP interactive partner 3	2.3031	8.10184	2.77316e-06	0.000219501	-1.83644	-0.425697	-0.260008	-0.225738	-0.355203	-0.397983	-0.220033	-0.305758	0.0707922	0.570058	0.368869
AT2G19110	ATHMA4, HMA4, heavy metal atpase 4	1.03268	8.58813	0.000774209	0.0107024	0.123863	-0.116261	0.00352097	-0.22897	-0.16247	0.175751	0.0276155	-0.0287457	-0.111586	0.226339	-0.0117245
AT1G76530	Auxin efflux carrier family protein	1.59339	5.95097	6.27085e-07	7.49031e-05	0.00481033	-0.137067	-0.293883	-0.233183	-0.460476	-0.120618	0.121252	0.161781	-0.0156307	-0.124012	0.0770187
AT1G17110	UBP15, ubiquitin-specific protease 15	1.17865	8.11002	0.00280005	0.0247599	-0.754595	-0.158824	-0.436185	-0.2387	-0.164511	-0.128695	0.202652	0.093174	0.45466	-0.272565	-0.00516701
AT5G10770	Eukaryotic aspartyl protease family protein	1.92695	6.65421	0.000124762	0.00320995	0.0867958	0.0442266	-0.357357	-0.241405	0.377618	0.042284	0.581168	-0.55295	0.486542	0.550074	-0.161948
AT5G25020	Protein of unknown function (DUF1336)	1.9364	2.82528	0.038038	0.141483	-0.0455856	0.0504332	-0.18975	-0.249064	0.0232019	0.0123034	0.196503	-0.0251455	0.272056	-0.0286751	-0.623981
AT3G57270	BG1, beta-1,3-glucanase 1	2.49888	4.03946	3.90037e-08	1.05464e-05	-0.0783196	-0.206555	-0.120516	-0.264673	-0.199991	-0.189414	0.122081	-0.14637	0.186418	0.015337	0.0679569
AT4G26630	DEK domain-containing chromatin associated protein	1.26051	10.1312	0.000458518	0.00756693	-0.0737267	-0.641501	-0.470844	-0.264838	-0.782782	-0.135456	-0.0438957	-0.00712681	0.149319	-0.342394	-0.081996
AT5G19800	hydroxyproline-rich glycoprotein family protein	1.02167	9.23078	0.0289147	0.118404	-0.187954	-0.360153	-0.329591	-0.274472	-0.036128	-0.109739	0.00301743	0.0418119	0.0141869	-0.0759883	-0.0139108
AT5G61070	ATHDA18, HDA18, histone deacetylase of the RPD3/HDA1 superfamily 18	1.65811	6.09855	0.000322692	0.00607511	-0.0704336	-0.273848	-0.224553	-0.28635	-0.0795536	-0.146949	-0.114307	-0.0443153	-0.0209756	0.293161	-0.0862494
AT2G36970	UDP-Glycosyltransferase superfamily protein	1.38309	7.90047	2.31334e-05	0.00101465	-0.182731	-1.08023	-0.840333	-0.307988	0.306685	0.0192795	0.779739	-0.216823	0.701715	0.323635	-0.152508
AT5G41160	ATPUP12, PUP12, purine permease 12	1.03653	6.12195	9.98178e-05	0.0027974	-0.0338039	-0.479225	-0.575717	-0.327586	-0.530325	-0.13773	-0.523792	0.22624	-0.403086	0.00656986	0.0334549
AT2G43150	Proline-rich extensin-like family protein	1.23059	9.36651	0.000179884	0.00414052	-0.268728	-0.532328	-0.56985	-0.370769	-0.217384	0.111084	-0.0858879	-0.237494	0.0582485	-0.226511	-0.192518
AT5G59780	ATMYB59, ATMYB59-1, ATMYB59-2, ATMYB59-3, MYB59, myb domain protein 59	1.15121	7.56786	0.000220045	0.00475368	-0.733654	-0.296564	-0.417148	-0.444705	-0.161095	-0.0842953	0.522278	-0.47103	1.09773	0.217503	-0.678763
AT5G42750	BKI1, BRI1 kinase inhibitor 1	1.21103	6.3799	0.0349287	0.133967	-0.333365	-0.899579	-0.747257	-0.685281	-1.40315	-0.351756	-0.123952	0.400941	-0.0853348	0.49617	0.468983
AT4G10120	ATSPS4F, Sucrose-phosphate synthase family protein	1.44579	10.3279	0.000647069	0.00949986	-3.17845	-1.96407	-1.63771	-1.03581	-1.75123	0.4708	0.556627	1.08352	1.1323	-0.708224	-0.736463
AT2G43920	ATHOL2, HOL2, S-adenosyl-L-methionine-dependent methyltransferases superfamily protein	-1.14602	11.2196	1.34669e-05	0.000706539	-1.84071	-1.48465	-0.701566	-1.68189	-0.77382	-0.118922	0.468243	0.399225	0.808824	-0.307339	-0.29838
AT3G15720	Pectin lyase-like superfamily protein	-1.31702	8.33969	0.000880628	0.0116373	-1.76368	-0.820098	-2.02241	-2.8608	0.408981	1.23159	0.171846	1.30858	0.419694	-0.246242	-0.171883
AT3G47860	CHL, chloroplastic lipocalin	-1.06054	12.4042	0.00507487	0.0371865	-1.45892	-0.75375	-1.07956	-1.93617	-1.1712	-0.0975227	0.616202	0.529031	1.08908	-0.413806	-0.536122
AT1G62290	Saposin-like aspartyl protease family protein	-1.55232	7.95478	4.71824e-05	0.00162829	-1.1798	-1.05741	-1.18629	-0.75931	-1.45944	0.308496	0.390123	1.40856	0.547324	-0.561147	-0.271613
AT1G14250	GDA1/CD39 nucleoside phosphatase family protein	-1.50597	8.30565	0.000366523	0.00658058	-0.194106	0.254832	-1.86419	0.851398	-0.698984	0.426025	0.211288	1.86805	0.822334	0.129107	-0.360324
AT4G31460	Ribosomal L28 family	-2.59192	11.844	0.107316	0.274863	-0.16145	-0.269648	-0.0454502	-1.59451	-0.153353	0.0347691	0.456564	-0.180756	0.742952	0.0804901	0.190842
AT2G37020	Translin family protein	-2.95966	11.3655	0.124813	0.301935	-0.50698	-0.00783062	0.116955	-1.24125	-0.0552406	-0.0586739	-0.161322	-0.145015	-0.225008	0.12098	0.208631
AT1G04800	glycine-rich protein	-1.21147	10.0739	0.00194098	0.0193171	-0.418373	-0.505055	-0.339668	-1.13412	-0.0200377	-0.23442	0.322247	-0.360129	0.473422	-0.388034	-0.42582
AT5G25590	Protein of unknown function (DUF630 and DUF632)	-1.16674	8.68049	4.4298e-05	0.00156818	-0.51745	-0.452507	-0.548809	-0.835296	-0.570026	-0.0500317	0.15347	0.220261	0.150581	-0.497407	-0.56507
AT4G29360	O-Glycosyl hydrolases family 17 protein	-1.06768	8.71288	1.70307e-06	0.000155783	-0.811913	-0.789879	-0.643008	-0.832182	-0.541369	-0.116631	0.142317	0.360538	0.235785	-0.498952	-0.0321064
AT2G03090	ATEXP15, ATEXPA15, ATHEXP ALPHA 1.3, EXP15, EXPA15, expansin A15	-1.05391	7.86262	0.00181275	0.0184512	-0.158982	-0.377707	-0.340097	-0.805633	-0.321437	-0.124724	-0.133117	-0.165924	0.119255	-0.207076	-0.0262527
AT3G28420	Putative membrane lipoprotein	-1.01931	8.30386	9.73802e-05	0.00274998	-0.172143	-0.23561	-0.239691	-0.62984	-0.285481	0.0407524	0.101379	0.229275	0.120388	-0.228567	-0.211263
AT5G26230	unknown protein; FUNCTIONS IN: molecular_function unknown; INVOLVED IN: biological_process unknown; LOCATED IN: chloroplast; EXPRESSED IN: 22 plant structures; EXPRESSED DURING: 13 growth stages; Has 1807 Blast hits to 1807 proteins in 277 species: Archae - 0; Bacteria - 0; Metazoa - 736; Fungi - 347; Plants - 385; Viruses - 0; Other Eukaryotes - 339 (source: NCBI BLink).	-1.08828	8.99492	0.000246686	0.00509776	-0.71611	-0.930441	-0.699539	-0.618092	-1.54256	-0.0544348	-0.058321	1.3244	-0.00275898	-0.525307	-0.235701
AT3G11210	SGNH hydrolase-type esterase superfamily protein	-1.29966	9.67302	0.000270955	0.00542482	0.97357	-0.264315	-0.365377	-0.582882	0.195716	0.047267	0.829976	0.213746	0.894098	-0.418149	-0.26692
AT5G15530	BCCP2, CAC1-B, biotin carboxyl carrier protein 2	-1.11056	8.28968	3.39653e-05	0.00129903	-0.27117	-0.333796	-0.240932	-0.534602	-0.0277758	-0.0664368	-0.0433311	-0.0913096	0.0846977	-0.25123	-0.0525846
AT3G43960	Cysteine proteinases superfamily protein	-1.03699	9.19694	9.24676e-07	9.9792e-05	-0.731879	-0.718214	-0.517731	-0.533838	-0.140059	-0.00109768	0.0355387	0.212332	0.159117	-0.467344	0.0674086
AT2G29730	UGT71D1, UDP-glucosyl transferase 71D1	-1.02614	9.00441	5.8198e-05	0.00188902	0.121362	0.202118	-0.156796	-0.524971	0.345516	0.235435	0.0877051	0.154078	0.162952	0.211519	0.00966358
AT3G06840	unknown protein; BEST Arabidopsis thaliana protein match is: unknown protein (TAIR:AT5G49170.1); Has 33 Blast hits to 33 proteins in 9 species: Archae - 0; Bacteria - 0; Metazoa - 0; Fungi - 0; Plants - 33; Viruses - 0; Other Eukaryotes - 0 (source: NCBI BLink).	-1.11061	6.84063	0.000447836	0.00744558	-0.2645	-0.196492	-0.285401	-0.501729	0.0475531	0.13864	0.143138	-0.0708876	0.0571947	-0.307447	-0.437116
AT2G28870	unknown protein; Has 34 Blast hits to 34 proteins in 9 species: Archae - 0; Bacteria - 0; Metazoa - 0; Fungi - 0; Plants - 34; Viruses - 0; Other Eukaryotes - 0 (source: NCBI BLink).	-1.09076	9.0851	0.00160241	0.0171997	-0.222556	-0.156753	-0.277062	-0.441296	-0.190133	-0.138872	0.0766292	-0.221931	0.0657616	-0.0895672	-0.0326757
AT5G14380	AGP6, arabinogalactan protein 6	-1.71149	6.75919	0.0185397	0.0883396	-0.34916	-0.328094	-0.315799	-0.430851	0.130071	0.234023	0.0286264	-0.0625248	-0.0908241	0.0215616	-0.124925
AT5G15780	Pollen Ole e 1 allergen and extensin family protein	-1.36658	9.47425	3.89112e-05	0.00143116	-0.483557	-0.838654	-0.765613	-0.427457	-0.259218	-0.199209	-0.0114131	0.342593	0.270932	-0.237608	-0.449038
AT4G17240	unknown protein; FUNCTIONS IN: molecular_function unknown; INVOLVED IN: biological_process unknown; LOCATED IN: chloroplast; EXPRESSED IN: 16 plant structures; EXPRESSED DURING: 8 growth stages; Has 1142 Blast hits to 1055 proteins in 252 species: Archae - 22; Bacteria - 318; Metazoa - 248; Fungi - 96; Plants - 59; Viruses - 3; Other Eukaryotes - 396 (source: NCBI BLink).	-1.01856	7.92558	4.68341e-05	0.00162082	-0.230691	-0.408613	-0.241407	-0.387835	0.595015	0.509936	0.403144	0.193272	0.272603	0.0150795	0.258411
AT3G55940	Phosphoinositide-specific phospholipase C family protein	-1.05094	7.29258	0.000405624	0.00699916	0.0962076	-0.0741482	-0.22144	-0.373663	-0.141569	-0.0786962	-0.00166512	0.418412	0.111942	-0.506232	-0.503363
AT4G17970	ALMT12, ATALMT12, aluminum-activated, malate transporter 12	-1.14596	8.12415	2.65254e-05	0.00110969	-0.588409	-0.54576	-0.56941	-0.370474	-0.551341	0.0344486	0.307008	0.371467	0.490065	-0.158806	-0.274599
AT2G37300	unknown protein; Has 93 Blast hits to 62 proteins in 29 species: Archae - 0; Bacteria - 6; Metazoa - 13; Fungi - 19; Plants - 25; Viruses - 0; Other Eukaryotes - 30 (source: NCBI BLink).	-1.12698	6.65051	0.000540928	0.00849941	-0.0313463	-0.0992537	-0.137333	-0.348974	-0.196993	-0.0465713	0.115202	0.145509	0.0789804	-0.105943	-0.271132
AT3G50960	PLP3a, phosducin-like protein 3 homolog	-1.20549	8.24707	7.56011e-06	0.000472142	-0.0657988	-0.34482	-0.315397	-0.337471	-0.0797005	0.184599	0.181184	0.154874	0.215477	-0.27063	-0.510238
AT4G20230	Terpenoid cyclases/Protein prenyltransferases superfamily protein	-1.01548	6.70493	0.00679908	0.0452035	-0.0796957	-0.161297	-0.14665	-0.323974	-0.184131	-0.0481243	0.176828	-0.00686645	0.00249386	-0.206048	-0.123274
AT4G23870	unknown protein; BEST Arabidopsis thaliana protein match is: unknown protein (TAIR:AT4G11020.1); Has 12 Blast hits to 12 proteins in 4 species: Archae - 0; Bacteria - 0; Metazoa - 0; Fungi - 0; Plants - 12; Viruses - 0; Other Eukaryotes - 0 (source: NCBI BLink).	-1.04255	11.0073	0.000131177	0.00332414	-0.412672	-0.521273	-0.487469	-0.321285	-0.644887	0.0721312	-0.052875	0.415067	0.0394597	-0.466008	-0.323659
AT3G14820	GDSL-like Lipase/Acylhydrolase superfamily protein	-1.47499	7.18681	0.0127149	0.068251	-0.0201488	-0.133923	-0.0266175	-0.248682	-0.0531836	0.0193577	0.0371404	-0.0257883	0.05617	-0.00154448	0.0162897
AT2G45050	GATA2, GATA transcription factor 2	-1.01825	6.32218	8.05089e-06	0.000485965	-0.501471	-0.325649	-0.573391	-0.214936	-0.076066	0.00469685	-0.0796871	-0.0988846	-0.0822039	-0.153998	0.071064
AT2G45400	BEN1, NAD(P)-binding Rossmann-fold superfamily protein	-1.1882	8.62601	2.05973e-05	0.000940291	-0.234052	-0.332255	-0.389412	-0.201365	-0.088726	0.0871697	-0.122882	0.103237	-0.0519791	-0.388163	-0.31326
AT2G23690	unknown protein; FUNCTIONS IN: molecular_function unknown; INVOLVED IN: N-terminal protein myristoylation; LOCATED IN: cellular_component unknown; EXPRESSED IN: 7 plant structures; EXPRESSED DURING: petal differentiation and expansion stage; BEST Arabidopsis thaliana protein match is: unknown protein (TAIR:AT4G37240.1); Has 243 Blast hits to 243 proteins in 15 species: Archae - 0; Bacteria - 0; M…	-1.09698	7.65469	0.00674898	0.0450042	-0.213191	-0.283922	-0.286041	-0.196935	-0.346918	-0.0214577	0.200068	0.0905323	0.0116425	-0.332456	-0.288861
AT3G60920	CONTAINS InterPro DOMAIN/s: Beige/BEACH (InterPro:IPR000409); BEST Arabidopsis thaliana protein match is: WD-40 repeat family protein / beige-related (TAIR:AT2G45540.1); Has 1795 Blast hits to 1563 proteins in 214 species: Archae - 2; Bacteria - 29; Metazoa - 830; Fungi - 160; Plants - 230; Viruses - 0; Other Eukaryotes - 544 (source: NCBI BLink).	-1.04703	4.33191	0.0141393	0.0732293	-0.369051	-0.172233	-0.0304203	-0.156673	-0.177197	-0.148453	-0.0305362	-0.0526772	-0.0014534	-0.0657024	-0.188261
AT1G52060	Mannose-binding lectin superfamily protein	-1.31478	4.62817	0.00192258	0.0191759	-0.126216	0.0435901	-0.0506992	-0.1529	-0.0224257	-0.00552654	0.295511	-0.042984	0.0551128	0.0643663	-0.0542741
AT3G63290	2-oxoglutarate (2OG) and Fe(II)-dependent oxygenase superfamily protein	-1.06028	7.95556	0.157219	0.349461	-0.316817	-0.208246	-0.241335	-0.151184	-0.258229	-0.159432	-0.101375	0.112255	-0.190929	-0.216139	-0.0131969
AT4G17505	Protein of Unknown Function (DUF239)	-1.74051	5.14676	0.18855	0.392875	-0.0825944	-0.0882854	-0.138597	-0.142407	-0.048954	-0.075634	0.182219	-0.11224	0.00863361	0.0832434	-0.189462
AT2G23560	ATMES7, MES7, methyl esterase 7	-1.0237	6.36536	3.03075e-05	0.00118939	0.203329	-0.0348091	-0.250386	-0.135768	-1.17658	-0.258628	0.116283	0.906999	0.609468	-0.540679	-0.487976
AT3G11870	Endoribonuclease/protein kinase IRE1-like	-1.37936	4.54267	0.0603219	0.190855	-0.286753	-0.226154	-0.255813	-0.133162	-0.264059	-0.215405	-0.0550613	-0.135784	-0.095727	0.0410786	-0.201011
AT1G80080	AtRLP17, TMM, Leucine-rich repeat (LRR) family protein	-1.14154	8.54784	0.00428706	0.0331617	-0.0663176	-0.145075	-0.0989051	-0.132619	0.0366764	-0.0888424	0.152615	0.0641365	0.151561	-0.176807	-0.000167847
AT1G44090	ATGA20OX5, GA20OX5, gibberellin 20-oxidase 5	-1.72931	5.29693	0.0687598	0.208048	-0.247215	-0.216315	-0.316456	-0.130198	-0.0698395	0.112171	0.0738916	-0.106426	0.131912	-0.0489607	-0.0476999
AT5G25110	CIPK25, SnRK3.25, CBL-interacting protein kinase 25	-2.06733	8.24567	3.19801e-06	0.000244054	-0.119998	-0.509753	-0.246403	-0.125325	0.556529	0.220461	-0.0497971	0.0623674	0.0141888	0.379673	-0.202389
AT4G31070	Tetratricopeptide repeat (TPR)-like superfamily protein	-1.03107	4.97519	0.0766085	0.222685	-0.171833	-0.154659	-0.0956216	-0.120431	-0.0924759	-0.0562973	0.0753603	0.0294056	0.0387835	0.0879388	-0.0404701
AT3G57900	unknown protein; Has 22 Blast hits to 22 proteins in 7 species: Archae - 0; Bacteria - 0; Metazoa - 0; Fungi - 0; Plants - 22; Viruses - 0; Other Eukaryotes - 0 (source: NCBI BLink).	-1.79401	5.12595	0.0427246	0.152073	-0.128167	-0.0724349	-0.0697022	-0.120101	-0.0486875	0.034472	-0.00319195	-0.0965896	-0.057826	-0.0552711	-0.098959
AT3G45940	Glycosyl hydrolases family 31 protein	-1.49736	6.61596	2.63467e-06	0.000212553	-0.206413	-0.169693	-0.12459	-0.118447	-0.138376	-0.00420094	-0.0760555	-0.1147	-0.0365996	0.0439253	-0.214116
AT4G36770	UDP-Glycosyltransferase superfamily protein	-1.0559	6.03764	2.27201e-05	0.00100368	-0.050209	-0.210866	-0.156746	-0.11527	-0.0933123	0.00807285	-0.0466938	0.00505066	-0.000595093	-0.304578	-0.243203
AT4G39590	Galactose oxidase/kelch repeat superfamily protein	-1.1353	3.6374	0.01207	0.0659843	0.0389423	-0.161247	-0.225223	-0.112215	-0.100284	0.112322	0.122021	-0.130022	0.27447	-0.205616	-0.226141
AT1G04110	SDD1, Subtilase family protein	-1.44037	6.98823	0.0222978	0.0999744	0.0954847	-0.0521374	-0.275118	-0.107982	-0.0787754	-0.153826	0.134369	0.104857	0.286288	0.0165558	-0.155399
AT5G65800	ACS5, ATACS5, CIN5, ETO2, ACC synthase 5	-1.14068	5.17515	0.00743349	0.0480813	-0.0618	-0.0444441	-0.0468197	-0.0995469	-0.218065	-0.103069	0.0475774	0.0882282	0.128121	-0.230087	-0.0795684
AT1G53060	Legume lectin family protein	-1.04696	6.71208	3.35494e-06	0.000251864	-0.394418	-0.259807	-0.344727	-0.0969467	-0.0553646	0.0180273	0.230224	-0.0749054	0.105662	-0.0228348	-0.216923
AT4G10910	unknown protein; Has 30201 Blast hits to 17322 proteins in 780 species: Archae - 12; Bacteria - 1396; Metazoa - 17338; Fungi - 3422; Plants - 5037; Viruses - 0; Other Eukaryotes - 2996 (source: NCBI BLink).	-1.32331	7.5235	1.70952e-05	0.000831314	-0.0949335	-0.0422082	-0.106963	-0.0808287	-0.102333	0.020689	-0.0971279	0.0978355	0.0115933	-0.291824	-0.196649
AT3G09780	ATCRR1, CCR1, CRINKLY4 related 1	-1.00325	6.72705	0.000149661	0.00365811	-0.0714903	-0.0710506	-0.292909	-0.0787993	-0.183641	-0.0753822	-0.0888243	-0.057642	-0.125282	-0.286072	-0.034092
AT2G41340	RPB5D, RNA polymerase II fifth largest subunit, D	-1.28788	6.19012	7.92475e-06	0.000482664	-0.0485473	-0.106151	-0.0855207	-0.0766821	0.0253668	0.0676374	0.0888414	0.0670576	0.0129642	-0.0762157	0.0202475
AT1G12480	CDI3, OZS1, RCD3, SLAC1, C4-dicarboxylate transporter/malic acid transport protein	-1.00469	8.3618	0.000164712	0.00391585	-0.271672	-0.372267	-0.505608	-0.0712748	-0.201772	-0.260466	0.162203	-0.0174084	0.127629	-0.167706	-0.150661
AT3G19350	MPC, maternally expressed pab C-terminal	-1.49758	7.1255	0.0177923	0.0856745	-0.147738	-0.127573	-0.10579	-0.0701351	0.00779533	-0.0208054	0.0489559	0.00425148	0.175103	-0.176731	-0.345249
AT4G10490	2-oxoglutarate (2OG) and Fe(II)-dependent oxygenase superfamily protein	-1.17294	4.6886	0.205642	0.414756	-0.0276723	0.0227141	-0.058342	-0.0667648	0.0852079	-0.0436249	0.0136676	-0.0814285	0.00509787	0.136871	0.0485134
AT5G11080	Ubiquitin-like superfamily protein	-1.10626	4.52791	0.00466222	0.0351682	-0.260937	-0.263965	-0.18821	-0.0651855	-0.122002	0.0942383	0.248761	0.0412598	0.152963	0.131011	0.0179834
AT1G33670	Leucine-rich repeat (LRR) family protein	-1.33531	6.3446	0.192677	0.398405	0.00404835	-0.0391102	-0.00763226	-0.0647793	0.0173292	0.0700769	0.0905333	-0.0789461	-0.0125179	0.044426	-0.0486226
AT1G49015	DPP6 N-terminal domain-like protein	-1.28283	3.45308	0.122378	0.298142	-0.00599098	-0.182075	-0.155887	-0.0618029	-0.23334	-0.125427	-0.00756741	0.134734	0.067955	0.035264	-0.0620718
AT1G14390	Leucine-rich repeat protein kinase family protein	-1.00818	5.91185	0.00128264	0.014852	-0.0576234	-0.0336914	-0.0352778	-0.055809	0.00182533	0.0665026	0.0174413	-0.156423	-0.0217299	-0.105832	-0.225556
AT3G53980	Bifunctional inhibitor/lipid-transfer protein/seed storage 2S albumin superfamily protein	-1.01334	8.64208	0.0256693	0.109466	-0.189265	0.360043	-0.284232	-0.0453606	-0.296238	-0.121235	-0.308451	-0.0478954	-0.184289	-0.190364	0.350979
AT3G06160	AP2/B3-like transcriptional factor family protein	-1.54385	6.08557	4.43571e-05	0.00156818	-0.167763	-0.133432	-0.151463	-0.0441756	-0.628776	-0.0315123	0.0239983	0.309689	-0.0195775	-0.351823	-0.267035
AT5G46640	AT hook motif DNA-binding family protein	-1.07606	6.99246	7.33062e-06	0.000462506	0.0235414	-0.0690551	-0.0683279	-0.0423517	-0.00120544	0.0045681	0.224638	-0.148891	-0.0547295	-0.213353	-0.509784
AT5G47500	Pectin lyase-like superfamily protein	-1.08629	7.74276	0.0037442	0.0302263	-0.286136	-0.331844	-0.242565	-0.040411	-0.232813	0.040556	-0.121741	0.109721	-0.00632954	-0.196832	0.319768
AT5G18430	GDSL-like Lipase/Acylhydrolase superfamily protein	-1.11884	8.32662	0.00274492	0.0243796	0.0361395	0.0510349	0.0414443	-0.0403995	0.0101995	-0.114271	-0.034935	-0.130727	-0.00892639	-0.110871	-0.22133
AT4G22100	BGLU3, beta glucosidase 2	-1.05389	4.88449	0.160785	0.3546	-0.171412	-0.30843	-0.210681	-0.0391912	-0.000139236	0.0870647	-0.0703921	0.132547	-0.168789	0.114406	-0.187539
AT1G18530	EF hand calcium-binding protein family	-1.03177	5.86051	0.00049403	0.00795503	0.00467825	0.00638342	-0.0635872	-0.0258174	-0.0425444	0.0312691	0.0406089	-0.0117645	-0.0161099	-0.16827	-0.306042
AT1G44830	Integrase-type DNA-binding superfamily protein	-1.97673	7.21603	1.14481e-06	0.000116402	-0.0110598	0.386443	0.683144	-0.0194378	-0.220961	0.0350075	0.711942	0.265395	0.777585	-0.362459	0.101059
AT1G62770	Plant invertase/pectin methylesterase inhibitor superfamily protein	-1.43535	6.11485	4.59952e-05	0.00160706	0.0264063	0.166449	-0.0367937	-0.003016	-0.0487976	-0.00347137	-0.0755811	0.062582	-0.0268707	-0.409485	-0.134383
AT2G33880	HB-3, STIP, WOX9, homeobox-3	-1.19843	3.01474	0.0363756	0.13752	-0.428266	-0.39576	-0.280162	0.000862122	-0.111482	0.0206442	-0.190414	-0.0915928	-0.00281334	0.0260239	-0.259547
AT1G49790	F-box associated ubiquitination effector family protein	-1.07056	6.75496	1.99523e-05	0.000924568	-0.0725298	-0.108098	-0.0931816	0.0070591	-0.194739	-0.102072	-0.106589	-0.0394096	-0.0719276	0.00784016	-0.0855436
AT5G47980	HXXXD-type acyl-transferase family protein	-1.75955	5.57294	0.120198	0.295022	0.174945	0.0475225	0.000765801	0.0116091	0.0493231	-0.0736914	0.0858049	-0.190747	0.114146	-0.0660953	-0.00421143
AT5G26630	MADS-box transcription factor family protein	-3.03179	9.80793	0.104759	0.270498	-0.28859	-0.102413	-0.181872	0.0118351	0.0492239	-0.167154	-0.0139027	-0.138539	-0.0375118	-0.185177	0.119713
AT3G43280	unknown protein; BEST Arabidopsis thaliana protein match is: unknown protein (TAIR:AT4G19240.1); Has 5 Blast hits to 5 proteins in 1 species: Archae - 0; Bacteria - 0; Metazoa - 0; Fungi - 0; Plants - 5; Viruses - 0; Other Eukaryotes - 0 (source: NCBI BLink).	-1.24724	4.301	0.00914848	0.0551194	-0.00731945	-0.151175	-0.0753355	0.012413	-0.191005	-0.0735149	0.0531998	-0.115024	0.0406027	-0.0373793	-0.16028
AT3G03260	HDG8, homeodomain GLABROUS 8	-1.08159	4.61395	9.74392e-05	0.00274998	-0.179743	-0.320402	-0.265466	0.0153317	0.0141954	0.0435781	-0.083487	0.0223541	-0.0908565	-0.117267	-0.249451
AT4G28090	sks10, SKU5 similar 10	-1.09348	3.79685	0.00132422	0.0151764	-0.168385	-0.292879	-0.176168	0.02213	-0.527953	-0.220135	-0.140119	0.13575	-0.168694	0.0425053	-0.0741863
AT2G07290	unknown protein; Has 8 Blast hits to 8 proteins in 1 species: Archae - 0; Bacteria - 0; Metazoa - 0; Fungi - 0; Plants - 8; Viruses - 0; Other Eukaryotes - 0 (source: NCBI BLink).	-1.27735	3.56393	0.0237273	0.104238	-0.179444	-0.180601	-0.118773	0.0278912	-0.261769	-0.168488	-0.101424	-0.0886717	0.158894	-0.00956249	-0.150965
AT1G55200	Protein kinase protein with adenine nucleotide alpha hydrolases-like domain	-1.13992	6.41136	0.00375311	0.0302568	-0.177109	-0.198223	-0.144473	0.0361829	0.0311461	-0.00834942	-0.106842	-0.0537457	0.0057106	-0.0374775	0.0185475
AT3G53250	SAUR-like auxin-responsive protein family	-1.7981	6.686	1.0353e-05	0.000586972	-0.0127835	-0.0954299	-0.0756531	0.0367069	-0.791737	0.0743966	0.0247893	0.783207	0.145542	-0.195073	0.109554
AT5G28190	unknown protein; Has 45 Blast hits to 34 proteins in 11 species: Archae - 0; Bacteria - 2; Metazoa - 1; Fungi - 0; Plants - 7; Viruses - 2; Other Eukaryotes - 33 (source: NCBI BLink).	-1.16652	4.58443	0.0961446	0.256726	-0.123942	-0.00250053	-0.123798	0.051404	-0.173536	-0.0755033	-0.0104151	-0.0911484	-0.0758991	-0.0762644	-0.157845
AT4G24860	P-loop containing nucleoside triphosphate hydrolases superfamily protein	-1.08493	5.19937	0.0273591	0.114141	0.00937748	-0.0134325	-0.100153	0.0524807	-0.0769196	-0.10504	-0.00263453	-0.035964	-0.101787	-0.0580807	0.00914383
AT3G04270	unknown protein; Has 7 Blast hits to 7 proteins in 1 species: Archae - 0; Bacteria - 0; Metazoa - 0; Fungi - 0; Plants - 7; Viruses - 0; Other Eukaryotes - 0 (source: NCBI BLink).	-1.40429	4.95101	0.163637	0.358364	0.0960956	-0.0441728	-0.0517211	0.0545239	-0.169053	0.0445557	-0.0686917	0.037117	-0.0821109	0.0839863	-0.22721
AT5G41250	Exostosin family protein	-5.01081	8.44526	0.106035	0.272659	-0.430493	-0.356072	-0.471908	0.054831	-0.119732	-0.00858498	-0.0943379	0.115203	-0.114583	-0.029119	-0.234722
AT1G35850	APUM17, PUM17, pumilio 17	-1.08479	4.21178	0.0321099	0.126828	0.136063	0.0285239	0.05896	0.0558805	-0.0988951	-0.0600581	-0.0452952	-0.01196	-0.0676813	0.126414	-0.0314288
AT3G23650	protein kinase-related	-1.05844	5.06044	0.193834	0.399811	-0.0360198	-0.0519943	0.0202961	0.0599122	-0.000409603	0.0185738	0.0762906	-0.0192218	-0.0984654	0.000535965	-0.100215
AT5G23940	DCR, EMB3009, PEL3, HXXXD-type acyl-transferase family protein	-1.02667	8.4913	1.49125e-06	0.00013952	0.025239	0.0061779	-0.0428324	0.0617256	-0.0768576	-0.0384245	-0.0627108	0.0359554	-0.0370522	-0.201944	0.390235
AT3G06100	NIP7;1, NLM6, NLM8, NOD26-like intrinsic protein 7;1	-1.5101	7.56771	0.0146797	0.0751891	-0.0559902	-0.178411	-0.0330763	0.0638666	0.0915594	-0.0182304	0.539879	0.317893	0.443243	-0.27764	-0.183072
AT4G02290	AtGH9B13, GH9B13, glycosyl hydrolase 9B13	-1.16261	5.34524	0.00267709	0.0239624	-0.179442	-0.23183	-0.0957451	0.068903	-0.0702801	0.00777054	-0.252618	-0.0595646	-0.179999	-0.526163	0.317719
AT3G29370	unknown protein; BEST Arabidopsis thaliana protein match is: unknown protein (TAIR:AT5G39240.1); Has 16 Blast hits to 16 proteins in 5 species: Archae - 0; Bacteria - 0; Metazoa - 0; Fungi - 0; Plants - 16; Viruses - 0; Other Eukaryotes - 0 (source: NCBI BLink).	-1.62861	8.47352	1.23126e-06	0.000122657	-0.268987	-0.264305	-0.278467	0.0723104	-0.139621	-0.0813856	-0.0476813	0.0298982	-0.0757561	-0.494279	0.308109
AT5G53710	unknown protein; FUNCTIONS IN: molecular_function unknown; INVOLVED IN: biological_process unknown; LOCATED IN: endomembrane system; EXPRESSED IN: 8 plant structures; EXPRESSED DURING: 4 anthesis, C globular stage, petal differentiation and expansion stage; Has 30201 Blast hits to 17322 proteins in 780 species: Archae - 12; Bacteria - 1396; Metazoa - 17338; Fungi - 3422; Plants - 5037; Viruses - …	-1.1201	7.03478	0.000856445	0.0114375	0.351443	0.0163059	-0.0711555	0.0731735	0.841661	0.394404	-0.280062	0.126444	0.587379	0.361291	-0.203177
AT1G16940	F-box/RNI-like/FBD-like domains-containing protein	-1.15856	3.89378	0.00191581	0.0191169	-0.205952	-0.114533	-0.00380421	0.0986595	-0.110373	-0.0870733	-0.11088	0.0231037	-0.0426016	0.0515556	-0.12844
AT3G51290	Protein of unknown function (DUF630) ;Protein of unknown function (DUF632)	-1.27992	8.11582	2.06994e-05	0.000942224	-0.11024	-0.172491	-0.11327	0.103379	-0.14324	-0.0195603	-0.0488777	0.0620613	-0.0204391	-0.131762	0.122282
AT1G18350	ATMKK7, BUD1, MKK7, MKK7, MAP kinase kinase 7	-2.67566	7.42825	0.0747075	0.219257	-0.0635519	-0.154464	0.0421114	0.105698	-0.0960369	0.119047	-0.0712919	0.135923	-0.0943947	-0.00473404	-0.0328798
AT5G11370	FBD / Leucine Rich Repeat domains containing protein	-1.59991	4.93012	0.143468	0.330045	-0.224628	-0.0827379	-0.00576496	0.108088	0.00233555	0.17758	0.101236	0.114415	0.0946846	-0.0529556	-0.107059
AT1G13050	unknown protein; BEST Arabidopsis thaliana protein match is: unknown protein (TAIR:AT3G26350.1); Has 538 Blast hits to 510 proteins in 88 species: Archae - 0; Bacteria - 23; Metazoa - 81; Fungi - 36; Plants - 361; Viruses - 8; Other Eukaryotes - 29 (source: NCBI BLink).	-2.74578	8.32713	0.134724	0.317219	-0.0471783	0.00532818	0.0457849	0.113764	-0.0397778	0.022665	-0.128933	0.0146399	-0.122465	0.0528364	0.110211
AT4G35720	Arabidopsis protein of unknown function (DUF241)	-1.39867	5.02217	0.000427641	0.00724692	-0.0470352	-0.38665	-0.181072	0.114426	-0.0941315	0.00917244	0.0779686	0.0604601	-0.128829	0.0548267	-0.134141
AT3G14040	Pectin lyase-like superfamily protein	-1.85044	5.88242	0.0116481	0.0645233	-0.263638	-0.192647	-0.245553	0.116815	-0.0928783	0.0207748	0.0320921	-0.0861702	0.104344	0.0214491	-0.143123
AT1G15050	IAA34, indole-3-acetic acid inducible 34	-1.56689	6.75677	1.28044e-06	0.000126026	-0.0377121	-0.130557	-0.0527935	0.120122	-0.0223312	-0.0144539	0.086627	0.0114689	-0.139313	-0.0137129	-0.249869
AT5G53250	AGP22, ATAGP22, arabinogalactan protein 22	-1.05349	6.60794	9.76888e-05	0.00275184	0.190177	-0.1915	-0.0858965	0.136488	-0.0737858	0.142809	-0.181233	0.113077	-0.11092	-0.479719	-0.0229044
AT2G18640	GGPS4, geranylgeranyl pyrophosphate synthase 4	-1.11958	2.90399	0.00866543	0.0529875	-0.0979567	-0.110729	-0.0996985	0.152389	-0.188636	-0.0559921	-0.0661478	0.109941	-0.0615158	0.0479798	0.0414815
AT1G69230	SP1L2, SPIRAL1-like2	-1.12833	5.99248	8.51871e-05	0.00248355	0.0657616	0.117749	-0.11741	0.153458	-0.22097	0.00468826	0.320855	0.147049	0.293735	-0.238359	-0.232447
AT3G61400	2-oxoglutarate (2OG) and Fe(II)-dependent oxygenase superfamily protein	-1.85782	5.62691	0.0743499	0.218677	-0.12941	-0.227458	-0.0486536	0.159198	-0.294629	-0.315222	-0.0993891	-0.11367	-0.181486	0.0153627	-0.174873
AT2G18480	Major facilitator superfamily protein	-1.31263	7.26647	2.61732e-05	0.00109901	0.114044	-0.0297995	0.0403252	0.175359	0.078557	0.110648	-0.0193024	-0.0533447	0.0485182	-0.0456619	-0.168683
AT1G19320	Pathogenesis-related thaumatin superfamily protein	-1.00347	4.87635	0.00135501	0.0153859	-0.0584488	0.0309286	-0.137918	0.186153	0.0811634	0.0552168	-0.00128937	-0.0707045	0.0839195	-0.310431	-0.227936
AT1G04180	YUC9, YUCCA 9	-1.47314	6.43416	3.10593e-05	0.00120734	-0.0906019	-0.137249	-0.117807	0.18955	-0.0594158	-0.105241	-0.134097	0.00899982	-0.0780339	-0.0837517	-0.456643
AT1G34580	Major facilitator superfamily protein	-1.07102	6.08012	0.0020299	0.0198824	0.0646019	-0.099637	-0.00454807	0.193162	-0.0924683	0.066267	-0.162573	-0.0912971	-0.160608	-0.232757	-0.109017
AT1G71000	Chaperone DnaJ-domain superfamily protein	-1.27276	6.49257	0.0018533	0.0187202	0.80224	1.70873	-0.253792	0.197569	0.708217	0.391452	-0.102701	-0.149993	-0.0865631	0.207664	-0.0642347
AT4G13790	SAUR-like auxin-responsive protein family	-1.10246	6.08158	0.000586192	0.0089589	3.88308	3.56706	0.285179	0.21258	-0.166975	-0.325341	1.5811	-0.113851	1.12879	-0.0607452	-0.117227
AT1G53180	unknown protein; FUNCTIONS IN: molecular_function unknown; INVOLVED IN: biological_process unknown; LOCATED IN: cellular_component unknown; EXPRESSED IN: 13 plant structures; EXPRESSED DURING: 6 growth stages; BEST Arabidopsis thaliana protein match is: unknown protein (TAIR:AT3G15115.1); Has 58 Blast hits to 56 proteins in 22 species: Archae - 0; Bacteria - 0; Metazoa - 6; Fungi - 4; Plants - 29…	-1.07551	7.01405	2.47888e-05	0.00106449	-0.0823693	-0.0745583	-0.106577	0.214452	-0.0863399	-0.0659752	-0.270023	-0.0316257	-0.391352	0.139502	-0.165707
AT3G56660	BZIP49, basic region/leucine zipper motif protein 49	-1.98113	6.94067	0.174525	0.373671	0.140339	0.0377893	-0.0578194	0.239738	-0.152788	-0.0810709	-0.160576	0.0130587	-0.128916	0.230913	-0.181153
AT3G20700	F-box associated ubiquitination effector family protein	-1.68183	3.70051	0.0037525	0.0302568	-0.0687714	-0.200068	-0.101413	0.251779	-0.00780296	-0.0670614	-0.167183	0.00601578	-0.252975	0.19686	0.156244
AT3G44560	FAR8, fatty acid reductase 8	-1.18411	6.45511	7.68993e-05	0.00232582	0.659443	0.0323057	-0.0525436	0.265751	0.199526	-0.0648537	0.0897145	-0.0730619	0.222902	0.0510387	-0.0157709
AT3G53770	late embryogenesis abundant 3 (LEA3) family protein	-1.03153	4.4895	0.0549538	0.179693	-0.0252461	-0.130233	-0.172047	0.285198	-0.0467863	0.0127382	-0.232343	0.0124683	-0.157605	0.116182	-0.0809612
AT1G78260	RNA-binding (RRM/RBD/RNP motifs) family protein	-1.12947	7.1281	0.000668758	0.00971971	0.31184	-0.0819407	-0.189806	0.291928	-0.0781498	0.0316868	-0.290659	-0.00813484	-0.219902	-0.379799	0.152839
AT2G01410	NHL domain-containing protein	-2.27537	12.5811	0.121466	0.296861	-0.118432	0.0496979	0.250851	0.445807	0.231754	-0.152099	-0.203654	-0.270244	-0.342505	0.0971107	0.0814466
AT3G17070	Peroxidase family protein	-1.04808	12.1245	4.19816e-05	0.00149927	0.976654	0.136096	-0.256904	0.499985	-0.742634	-0.266558	0.344288	0.279224	0.369861	0.492224	-0.0451298
AT3G62820	Plant invertase/pectin methylesterase inhibitor superfamily protein	-1.03221	11.6901	5.0698e-07	6.37001e-05	1.34151	0.325656	0.0177956	0.515769	0.144529	0.15349	0.465234	-0.198796	0.392544	0.212426	-0.0918159
AT3G22840	ELIP, ELIP1, Chlorophyll A-B binding family protein	-1.30061	7.66758	0.0173273	0.0842315	1.29199	0.0316534	-0.292857	0.586927	0.0215473	0.12963	-0.398289	0.11109	0.173512	0.144115	0.370163
AT1G53390	P-loop containing nucleoside triphosphate hydrolases superfamily protein	-1.8556	12.121	0.143644	0.330235	-0.926098	-0.596014	0.157832	0.658154	0.203693	-0.019598	-0.4325	-0.0305271	-0.566254	0.478419	0.203054
AT5G15190	unknown protein; FUNCTIONS IN: molecular_function unknown; INVOLVED IN: biological_process unknown; LOCATED IN: chloroplast; EXPRESSED IN: 17 plant structures; EXPRESSED DURING: LP.04 four leaves visible, 4 anthesis, petal differentiation and expansion stage, E expanded cotyledon stage, D bilateral stage; Has 7 Blast hits to 7 proteins in 3 species: Archae - 0; Bacteria - 0; Metazoa - 0; Fungi - …	-1.49647	8.67316	2.01049e-05	0.00092618	2.32347	0.720389	-0.0386448	0.76094	0.583655	0.641898	-0.124895	0.140347	-0.299314	0.0989695	-0.566902
AT3G59900	ARGOS, auxin-regulated gene involved in organ size	-1.45092	7.44525	0.000135074	0.00338799	0.734773	0.45474	0.430319	0.778381	0.496912	0.279135	-0.516315	0.0972633	-0.596747	-0.453353	-0.180041
AT4G21440	ATM4, ATMYB102, MYB102, MYB102, MYB-like 102	-1.04476	6.89102	2.89478e-05	0.00115901	2.22684	3.01016	0.0266533	1.14619	1.14165	1.05039	0.0579119	0.00673771	-0.0443277	0.131618	-0.539238
AT2G02990	ATRNS1, RNS1, ribonuclease 1	-1.05034	7.25266	0.0149986	0.0761882	2.76334	2.09417	0.165684	1.17803	6.36837	0.561424	0.457918	0.752612	1.02926	0.38253	-0.0403423
AT4G29700	Alkaline-phosphatase-like family protein	-1.0784	7.17484	4.5111e-05	0.00158798	0.557286	0.258919	0.112135	1.35058	0.245923	0.39801	0.943624	1.28418	1.21538	-0.312159	-0.518497
AT1G16850	unknown protein; FUNCTIONS IN: molecular_function unknown; INVOLVED IN: response to salt stress; LOCATED IN: endomembrane system; EXPRESSED IN: leaf apex, leaf whorl, male gametophyte, flower, leaf; EXPRESSED DURING: LP.06 six leaves visible, LP.04 four leaves visible, LP.10 ten leaves visible, petal differentiation and expansion stage, LP.08 eight leaves visible; BEST Arabidopsis thaliana protei…	-1.32308	10.8294	0.00138787	0.0155893	0.538359	0.0781574	-0.482332	1.66988	1.2054	0.86555	-0.752621	0.553909	-0.801457	-0.413053	0.0187311
AT1G23200	Plant invertase/pectin methylesterase inhibitor superfamily	-1.12353	8.27444	1.10026e-05	0.000608379	0.662667	-0.00197029	-0.146189	2.05695	0.126131	0.22007	-0.0838432	0.279032	0.156246	0.0989161	-0.248013
AT2G01610	Plant invertase/pectin methylesterase inhibitor superfamily protein	-1.05628	6.86309	2.55322e-05	0.00108132	1.66627	1.20166	0.984204	2.25323	-0.0131283	-0.328493	-0.0324221	-0.128542	0.238088	-0.197933	0.279915
AT4G16740	ATTPS03, TPS03, terpene synthase 03	-1.11918	9.43523	0.00144069	0.0160188	4.09696	3.43398	-0.528872	2.26802	-0.234875	0.182827	1.44094	0.286121	1.83828	0.0612879	-0.509194
AT1G75450	ATCKX5, ATCKX6, CKX5, cytokinin oxidase 5	-1.07088	7.06383	3.40933e-05	0.00130062	1.94131	1.6298	1.48132	2.61386	0.626086	0.163991	0.812383	0.118627	0.577765	-0.248714	-0.41179
AT1G76390	ARM repeat superfamily protein	-2.58155	12.2749	0.164211	0.359221	2.14614	2.12452	1.58965	2.75625	1.59626	0.337173	0.132442	-0.281017	0.183621	0.0613937	0.21837
AT4G05100	AtMYB74, MYB74, myb domain protein 74	-1.04914	6.65803	0.000893709	0.0117408	2.75675	2.72825	0.00525045	2.8095	2.04796	1.5454	0.402127	0.162168	0.447544	0.0879421	0.000759125
AT3G11480	ATBSMT1, BSMT1, S-adenosyl-L-methionine-dependent methyltransferases superfamily protein	-1.07257	3.68189	0.046582	0.160554	7.8814	6.70044	2.51095	8.69416	3.07449	1.58301	0.36462	0.26585	0.769762	0.194034	-0.266466

## Sheet: Supplementary Table 3 
Supplementary Table 3. Partially SA-responsive groups of ugt76b1-regulated genes mainly showed SID2- and NPR1-dependent responses to pathogen infections. Genes regulated in ugt76b1 mutant relative to Col were compared with with microarray data sets published at Genevestigator. Genes regulated in ugt76b1 were picked according to their responsiveness to SA or BTH treatment less than twofold (log2-t…
AGI code	TAIR	logFC	AveExpr.Control	P.Value	adj.P.Val	AT00406 Col infected with P.syrinage pv. maculicola, 24 h	AT00106 Col-0 leaves, P. syringae pv. tomato DC3000, 24 h	AT00106 Col-0 leaves, P. syringae pv. tomato DC3000 avrRptm1, 24 h	AT00106 Col leaves, P. syringae pv. phaseolicola,24 h	AT00393 sid2 infected with/ uninfected with P.syringae pv. tomato avirulent strain DC3000 avrB, 6 h	AT00393 sid2 vs.Col-0, P.syringae, avrB, 6 h	AT00406 Leaves of sid2 vs. Col-0 (control) injected with Pseudomonas syringae pv. maculicola, 24 h before collecting samples	AT00393 sid2 vs Col, uninfected	AT00406 Leaves of npr1 vs. Col-0 (control) injected with Pseudomonas syringae pv. maculicola, 24 h	AT00494 Col-0 leaves sprayed with 1 mM salicylic acid, 6 h	AT00291 Whole Arabidopsis Col-0 plants treated with BTH, 24 h
AT3G56410	Protein of unknown function (DUF3133)	1.10743	6.53445	8.26489e-05	0.00244137	2.09475	-0.297997	0.0790033	0.360612	1.68372	0.417891	-0.203128	-0.593765	-0.295352	0.989075	0.629555
AT1G66090	Disease resistance protein (TIR-NBS class)	1.51462	9.73452	0.00585965	0.0407987	4.54553	2.59845	3.57496	3.21338	5.00942	1.37612	-0.644501	-1.01306	-1.35471	0.983338	-0.618166
AT1G51860	Leucine-rich repeat protein kinase family protein	3.17393	4.29626	2.06664e-07	3.41287e-05	3.79175	0.316705	0.81031	3.30789	0.21396	-0.27308	-3.39402	-0.222919	-3.54967	0.964973	-0.104318
AT4G27500	PPI1, proton pump interactor 1	1.61936	10.6399	7.71553e-06	0.000476551	1.32206	0.981527	0.880096	0.931581	1.21632	0.158743	-0.384093	-0.312462	-0.340894	0.952502	0.751555
AT4G23200	CRK12, cysteine-rich RLK (RECEPTOR-like protein kinase) 12	1.00652	8.50723	0.000216929	0.00470701	1.52044	-0.582735	-0.463405	1.58192	3.68407	0.0657759	-0.926656	-1.0012	-1.02287	0.952353	0.235156
AT2G37750	unknown protein; Has 21 Blast hits to 21 proteins in 7 species: Archae - 0; Bacteria - 0; Metazoa - 0; Fungi - 0; Plants - 21; Viruses - 0; Other Eukaryotes - 0 (source: NCBI BLink).	1.24251	4.9247	0.00070821	0.0100846	6.39257	4.10511	3.82443	2.55223	0.54136	-0.0493727	-0.000595093	-0.215086	-0.324738	0.951776	0.401976
AT1G64610	Transducin/WD40 repeat-like superfamily protein	1.38259	7.428	5.56911e-06	0.000371364	3.69772	2.37963	1.60792	1.05798	2.24897	0.415095	-0.412926	-0.286405	-0.369287	0.951353	0.699207
AT3G47090	Leucine-rich repeat protein kinase family protein	1.27218	6.62042	1.74023e-07	3.03689e-05	1.52016	0.079339	-0.242184	0.702425	0.291994	-0.273049	-1.48822	-0.014328	-1.37636	0.944773	0.391603
AT1G27730	STZ, ZAT10, salt tolerance zinc finger	1.15921	9.77236	0.077637	0.224587	5.07784	3.3046	2.91471	2.81794	2.96208	1.17725	-0.189391	0.594509	-0.381709	0.932277	-0.532668
AT2G42360	RING/U-box superfamily protein	2.82167	5.56207	2.06214e-07	3.41287e-05	1.92396	1.40303	2.50392	3.63823	3.28247	0.451391	-0.346411	-0.833956	-1.33354	0.915793	0.546433
AT5G33290	XGD1, xylogalacturonan deficient 1	1.16282	9.75241	3.27099e-06	0.000247649	3.56491	1.32766	1.47044	1.45461	0.317216	-0.415983	0.0874662	-0.132254	-0.146332	0.915272	0.435838
AT1G56660	unknown protein; Has 665200 Blast hits to 205811 proteins in 4684 species: Archae - 3320; Bacteria - 107592; Metazoa - 249086; Fungi - 76753; Plants - 38542; Viruses - 3008; Other Eukaryotes - 186899 (source: NCBI BLink).	1.79051	7.08012	0.00591231	0.0410392	1.27081	0.0967941	0.126434	0.325337	0.196344	-0.22414	-0.928356	-0.0484028	-1.08973	0.913676	-0.046392
AT3G03640	BGLU25, GLUC, beta glucosidase 25	1.41115	11.2155	0.000110385	0.00297822	1.74505	-0.54906	-0.352241	0.943967	1.47249	0.146205	-0.66125	-0.722813	-1.69395	0.912777	0.519462
AT3G57020	Calcium-dependent phosphotriesterase superfamily protein	-1.01609	10.8625	0.000971978	0.0123536	0.204595	1.84886	1.50002	0.0858011	1.31631	-0.00931072	0.0411997	0.244627	-0.145283	0.906277	-0.665959
AT3G07600	Heavy metal transport/detoxification superfamily protein	1.02095	4.91003	0.000988298	0.0124636	3.00557	-0.0577116	-0.0223303	0.758988	-0.145066	-0.0176973	-2.81974	-0.113297	-2.44059	0.906034	0.580843
AT2G46150	Late embryogenesis abundant (LEA) hydroxyproline-rich glycoprotein family	1.45164	5.80525	2.98079e-06	0.000232482	1.78446	-0.0915937	0.357544	1.82063	0.253729	-0.367406	-2.21938	-0.322641	-1.72533	0.895898	0.618224
AT1G72330	ALAAT2, alanine aminotransferase 2	1.31044	8.57411	3.63303e-06	0.000265265	0.836957	0.462723	0.28126	0.267956	1.88233	0.421495	-0.0600224	-0.39169	-0.0548039	0.891975	0.63598
AT2G21850	Cysteine/Histidine-rich C1 domain family protein	1.71195	5.95015	7.68658e-06	0.000476551	1.35879	-0.126077	0.174672	0.685851	-0.0582581	-0.416694	-1.29141	-0.172489	-1.45251	0.888217	0.202204
AT1G25390	Protein kinase superfamily protein	1.14167	9.13752	0.000126423	0.00323547	1.05861	-0.469425	0.254891	1.14358	0.932691	-0.22181	-0.639617	-0.0848141	-0.544704	0.882696	0.402845
AT3G09270	ATGSTU8, GSTU8, glutathione S-transferase TAU 8	3.23148	5.77296	7.74691e-06	0.000476551	4.40355	1.1151	2.92523	3.11187	1.54704	-0.462477	-0.373596	-0.51194	-1.09762	0.872882	0.0910692
AT1G65610	ATGH9A2, KOR2, Six-hairpin glycosidases superfamily protein	1.47673	4.22121	9.68417e-05	0.0027421	3.78346	1.2977	2.01325	2.2393	1.20256	-0.0868759	-2.16297	-0.194148	-1.95378	0.872812	-0.100864
AT1G33030	O-methyltransferase family protein	1.70025	5.54175	1.0624e-05	0.000595837	4.01461	1.53556	1.52973	0.902275	2.63711	-0.233624	0.150057	-0.597701	-0.407034	0.865957	0.316305
AT3G13100	ATMRP7, MRP7, MRP7, multidrug resistance-associated protein 7	2.14392	6.35767	6.06825e-06	0.000398123	4.39471	1.82915	1.08566	1.76915	2.61372	0.191782	-0.927523	-0.726063	-1.21522	0.865442	0.134439
AT1G55210	Disease resistance-responsive (dirigent-like protein) family protein	1.33877	11.971	6.10257e-06	0.000398302	0.240792	1.05846	0.734687	0.911971	0.666052	-0.657131	1.22334	-1.04105	1.19196	0.86427	0.496331
AT5G57220	CYP81F2, cytochrome P450, family 81, subfamily F, polypeptide 2	1.46713	7.52617	0.000118932	0.00310333	1.12901	-0.813354	0.736528	0.910503	3.35244	2.1386	1.76846	-0.352071	0.182713	0.855337	-0.159017
AT1G71390	AtRLP11, RLP11, receptor like protein 11	1.41685	7.26327	0.0104794	0.060317	0.152957	-0.110032	-0.0591483	-0.106505	-0.103436	-0.322207	0.292347	-0.311628	-0.0442772	0.847677	0.278769
AT1G67560	PLAT/LH2 domain-containing lipoxygenase family protein	1.0675	7.64046	0.000231697	0.00489437	0.277623	0.729517	0.723533	0.40969	-0.116575	-0.34057	-0.343232	-0.264534	0.1759	0.840955	0.277059
AT1G67120	ATPases;nucleotide binding;ATP binding;nucleoside-triphosphatases;transcription factor binding	1.64417	6.34445	6.67484e-05	0.00207637	-1.13076	-0.256046	0.0870571	0.613414	0.146268	-0.228758	-0.207462	-0.116314	-0.0708351	0.826388	0.272705
AT2G37770	NAD(P)-linked oxidoreductase superfamily protein	1.17281	4.68641	0.00738358	0.0478232	3.7604	4.1095	3.35537	1.14037	3.90452	0.820804	0.614036	0.0711203	0.750766	0.820938	-0.21137
AT2G33730	P-loop containing nucleoside triphosphate hydrolases superfamily protein	1.30943	10.5739	2.82578e-05	0.00114094	0.591499	0.411646	0.390895	0.486814	0.228012	-0.37488	-0.576618	-0.346293	-0.759936	0.814438	0.761838
AT2G37430	C2H2 and C2HC zinc fingers superfamily protein	1.18552	4.84148	0.00137256	0.0155005	1.13171	0.290375	1.14414	0.77304	2.38005	1.66189	-0.297198	0.0781603	-0.0579243	0.810561	-0.758659
AT4G27860	vacuolar iron transporter (VIT) family protein	1.63924	6.09677	1.87459e-05	0.000883645	2.63676	1.35063	1.06082	0.568129	0.00472927	-1.31376	-0.60952	-0.632632	0.0133171	0.810203	0.421333
AT4G23700	ATCHX17, CHX17, cation/H+ exchanger 17	3.28763	4.73326	2.84021e-06	0.000223994	5.76168	2.05488	3.23571	3.11269	0.666993	-0.455112	-0.673101	-0.253781	-1.79707	0.794904	0.0810967
AT3G55700	UDP-Glycosyltransferase superfamily protein	1.5278	4.19533	0.000143026	0.00354768	0.43044	0.176727	-0.0273094	0.17168	0.0445099	-0.0052948	-0.164838	-0.412945	-0.157586	0.774724	0.820497
AT1G56510	ADR2, WRR4, Disease resistance protein (TIR-NBS-LRR class)	1.14707	8.25721	0.000120013	0.00312161	0.261886	-1.08224	-0.820544	-0.0297222	1.06822	0.343738	-0.926409	-0.421253	-0.984206	0.769547	0.458192
AT2G32030	Acyl-CoA N-acyltransferases (NAT) superfamily protein	1.41236	5.58651	0.00184206	0.01864	3.40247	0.22738	0.00904083	0.225253	3.47952	1.58702	-0.166916	-1.05228	-0.235214	0.763539	0.155164
AT2G29110	ATGLR2.8, GLR2.8, GLR2.8, glutamate receptor 2.8	4.26845	5.53473	4.78996e-09	2.36484e-06	1.46989	-0.227812	0.259951	0.484092	0.80857	-0.201567	-1.27982	-0.653825	-1.51545	0.761395	0.18711
AT2G32210	unknown protein; BEST Arabidopsis thaliana protein match is: unknown protein (TAIR:AT2G32190.1); Has 214 Blast hits to 214 proteins in 21 species: Archae - 0; Bacteria - 0; Metazoa - 1; Fungi - 10; Plants - 203; Viruses - 0; Other Eukaryotes - 0 (source: NCBI BLink).	1.12468	6.36547	0.00199102	0.0195964	4.08407	3.93638	4.75892	3.1688	5.5404	0.40249	-0.161005	-0.163368	-1.37957	0.755787	-0.942541
AT2G41250	Haloacid dehalogenase-like hydrolase (HAD) superfamily protein	1.70356	9.90192	0.00349675	0.028757	0.00673199	0.396935	0.0583696	1.18844	-0.248728	-0.0998869	-0.564097	-0.765414	-1.30141	0.755319	0.654266
AT5G42380	CML37, CML39, calmodulin like 37	2.32364	6.82807	0.000200175	0.00445746	4.4973	2.38401	3.57707	1.79152	4.45882	0.882156	-0.773418	-0.802436	-1.4238	0.754892	0.732807
AT5G64905	PROPEP3, elicitor peptide 3 precursor	1.09614	4.12857	0.00444329	0.033975	3.26914	0.679751	2.21381	1.05999	3.65499	0.744118	-1.82851	-0.375791	-1.30403	0.754429	0.37504
AT1G25400	unknown protein; BEST Arabidopsis thaliana protein match is: unknown protein (TAIR:AT1G68440.1); Has 21 Blast hits to 21 proteins in 6 species: Archae - 0; Bacteria - 0; Metazoa - 0; Fungi - 0; Plants - 21; Viruses - 0; Other Eukaryotes - 0 (source: NCBI BLink).	1.08582	6.88171	0.0366021	0.13807	4.02317	2.11166	1.92467	1.6703	1.65464	1.33762	-0.295863	0.410441	-0.529338	0.750198	0.21143
AT1G03080	kinase interacting (KIP1-like) family protein	1.18599	8.91819	0.000380129	0.00674753	2.39013	1.39083	0.762375	0.298961	0.998942	0.356064	0.292723	0.101905	0.395887	0.742413	-0.133656
AT1G17600	Disease resistance protein (TIR-NBS-LRR class) family	1.03521	5.97673	9.97373e-06	0.000569405	2.29328	-0.224422	-0.0858679	0.40879	0.982277	-0.539181	-1.71389	-0.331792	-1.49476	0.741971	0.551447
AT5G04560	DME, HhH-GPD base excision DNA repair family protein	1.6063	7.86375	0.000106526	0.00292907	0.895498	-0.93102	-0.161586	-0.0086441	0.167387	-0.562431	-1.16985	-0.538401	-0.892561	0.731926	0.333805
AT4G25730	FtsJ-like methyltransferase family protein	1.0322	8.99591	0.000824103	0.0111724	-1.63124	-0.0923252	0.264537	0.771195	1.04761	0.0168343	-0.107874	-0.138139	0.205545	0.731386	0.456021
AT1G05680	UGT74E2, Uridine diphosphate glycosyltransferase 74E2	1.06502	7.42235	0.019852	0.0923047	5.68634	4.48136	2.73523	0.0867767	2.03936	1.42365	0.750683	0.250596	0.891045	0.728346	-0.0517435
AT2G26390	Serine protease inhibitor (SERPIN) family protein	1.44697	5.05315	2.26278e-05	0.00100321	0.39933	-0.111562	-0.0754261	0.0598049	-0.0276165	-0.433751	-0.66314	-0.228321	-0.805938	0.722212	-0.0355558
AT2G04070	MATE efflux family protein	1.59199	5.16528	7.83503e-07	8.84352e-05	2.7182	-0.0551395	-0.0674849	0.293234	0.903995	-0.122891	-0.490061	-0.660759	-0.140175	0.720468	0.156979
AT4G26120	Ankyrin repeat family protein / BTB/POZ domain-containing protein	1.42673	5.21691	5.69177e-05	0.00186063	2.33647	1.06119	0.980072	0.380352	0.940824	-0.213659	-1.06401	-0.30604	-1.0424	0.719428	0.0847817
AT5G54490	PBP1, pinoid-binding protein 1	1.09854	10.0372	0.00169622	0.0177143	3.15452	0.507736	0.473945	1.17219	3.10813	1.76568	0.378929	-0.1327	0.0960522	0.717548	-0.157871
AT4G17660	Protein kinase superfamily protein	1.37524	4.75395	0.000184986	0.00422118	-0.107853	-0.207042	-0.13567	-0.163815	0.0656128	-0.381939	-0.0948753	-0.287029	-0.401517	0.701124	0.257447
AT1G72240	unknown protein; BEST Arabidopsis thaliana protein match is: unknown protein (TAIR:AT1G22470.1); Has 65 Blast hits to 63 proteins in 13 species: Archae - 0; Bacteria - 0; Metazoa - 1; Fungi - 0; Plants - 64; Viruses - 0; Other Eukaryotes - 0 (source: NCBI BLink).	1.46307	8.00815	0.000268884	0.00540095	1.68432	0.0405664	0.0195713	-0.178411	1.31214	0.985282	0.489418	-0.9111	0.0918169	0.699449	0.414413
AT5G25820	Exostosin family protein	1.04042	4.32804	4.64407e-05	0.00161629	2.17122	0.734004	0.898262	0.748714	0.0405951	-0.500215	-1.03809	-0.160492	-1.12332	0.68426	0.20665
AT4G17500	ATERF-1, ERF-1, ethylene responsive element binding factor 1	1.17794	10.1408	0.0153291	0.0773402	5.00026	1.51006	2.3596	1.51299	1.58055	1.27434	0.0925837	0.74041	-0.625986	0.679218	-0.11528
AT3G26320	CYP71B36, cytochrome P450, family 71, subfamily B, polypeptide 36	1.52559	8.06741	3.46499e-08	9.72922e-06	-2.10052	-1.79908	-1.4879	0.151168	-0.174801	-0.261864	-0.133557	-0.159046	-0.238812	0.677951	0.746923
AT4G32940	GAMMA-VPE, GAMMAVPE, gamma vacuolar processing enzyme	1.05595	13.6408	0.000438244	0.00736573	1.00701	-0.13787	-0.0766621	0.804576	-0.591063	-0.311614	-0.0179749	-0.215033	-0.157558	0.674186	0.0843391
AT1G66920	Protein kinase superfamily protein	1.93796	9.70243	2.18957e-07	3.51374e-05	0.797551	-0.749402	0.432965	1.56166	1.55326	0.00935745	-1.12299	-0.246429	-0.97798	0.668178	0.469119
AT2G03150	emb1579, ATP/GTP-binding protein family	1.14447	8.43367	0.00237149	0.02207	0.569093	0.187152	0.248018	0.164926	-0.362545	-0.0500851	-0.338147	0.229177	-0.364604	0.659997	0.0138636
AT4G37010	CEN2, centrin 2	1.78123	4.25556	1.37204e-07	2.6143e-05	5.13553	2.70531	2.33541	1.53281	0.318747	-0.202332	-0.659647	-0.282939	-0.647209	0.654045	0.80597
AT1G59590	ZCF37, ZCF37	1.39532	7.0436	0.000517461	0.00821991	2.89304	0.698548	1.06565	1.67496	1.30064	0.78581	-0.213127	-0.24248	-0.714695	0.6539	0.126961
AT1G66700	PXMT1, S-adenosyl-L-methionine-dependent methyltransferases superfamily protein	2.56495	5.42265	3.91918e-06	0.000281153	3.96454	0.662888	2.35494	0.354025	0.675273	0.1329	0.874696	-0.313429	-0.956698	0.641989	0.27569
AT3G48520	CYP94B3, cytochrome P450, family 94, subfamily B, polypeptide 3	1.27174	7.49451	0.364643	0.584978	4.62878	5.42336	4.58503	0.915156	5.09609	0.21772	1.10472	-0.0126238	0.950332	0.640244	-0.120691
AT2G32240	FUNCTIONS IN: molecular_function unknown; INVOLVED IN: response to cadmium ion; LOCATED IN: plasma membrane; EXPRESSED IN: 25 plant structures; EXPRESSED DURING: 13 growth stages; CONTAINS InterPro DOMAIN/s: Prefoldin (InterPro:IPR009053); BEST Arabidopsis thaliana protein match is: unknown protein (TAIR:AT1G05320.3); Has 470429 Blast hits to 168274 proteins in 4282 species: Archae - 6896; Bacter…	1.80241	7.40302	6.30827e-05	0.00200027	0.897692	0.92789	0.307225	0.582608	2.71882	0.740205	0.601673	0.104891	0.552279	0.637447	-0.20162
AT5G11210	ATGLR2.5, GLR2.5, glutamate receptor 2.5	1.36404	3.99742	0.000749497	0.0104638	3.93151	0.604709	2.27951	2.23926	0.368871	-0.344464	-2.2553	-0.0891504	-2.13461	0.62723	0.199996
AT1G15010	unknown protein; BEST Arabidopsis thaliana protein match is: unknown protein (TAIR:AT2G01300.1); Has 71 Blast hits to 71 proteins in 13 species: Archae - 0; Bacteria - 2; Metazoa - 0; Fungi - 0; Plants - 69; Viruses - 0; Other Eukaryotes - 0 (source: NCBI BLink).	1.21071	9.15836	0.191451	0.396703	1.58152	2.39324	2.40386	2.69816	5.87504	1.13549	0.566586	-0.0232964	-0.997138	0.62566	0.601318
AT5G25910	AtRLP52, RLP52, receptor like protein 52	1.99964	4.34837	2.2651e-07	3.57277e-05	1.56103	-0.0195718	0.0890031	0.230748	0.306909	0.0468082	-1.00476	-0.230439	-0.835569	0.625482	0.117128
AT5G66210	CPK28, calcium-dependent protein kinase 28	1.32715	9.06956	0.00666226	0.0446924	1.42369	0.0937491	0.517644	0.595944	2.63529	0.713413	-0.211238	-0.708561	-0.32569	0.622452	0.456549
AT4G04510	CRK38, cysteine-rich RLK (RECEPTOR-like protein kinase) 38	1.6894	4.54103	0.00178341	0.0182434	1.37722	-0.0708704	-0.0423307	0.512262	1.00603	-0.530098	-0.157283	-0.342825	-0.596647	0.6191	0.131433
AT3G28580	P-loop containing nucleoside triphosphate hydrolases superfamily protein	3.37107	5.99304	4.31947e-08	1.11879e-05	4.21988	0.110496	0.289054	0.274644	1.65564	0.267168	0.0173426	-0.388478	-0.117538	0.617805	0.0187945
AT1G21550	Calcium-binding EF-hand family protein	1.0698	8.50517	0.00652547	0.0439892	4.46293	2.63959	2.8197	2.48708	3.77386	2.00782	0.348026	-0.294561	-0.10653	0.614082	0.494341
AT4G01430	nodulin MtN21 /EamA-like transporter family protein	1.08279	4.61916	0.0687999	0.208048	3.71766	3.23129	4.3078	2.49117	0.953453	0.347084	0.307667	-0.453037	0.103576	0.611168	-0.0940828
AT2G31970	ATRAD50, RAD50, DNA repair-recombination protein (RAD50)	1.56233	6.67795	6.5669e-06	0.000421893	-0.314899	-0.370759	-0.232542	0.107813	-0.153837	-0.077898	-0.146095	0.110464	-0.280931	0.61044	0.150425
AT3G28890	AtRLP43, RLP43, receptor like protein 43	2.27287	7.34586	2.03764e-06	0.000176543	2.13793	0.560102	0.566925	1.35651	0.198403	-1.39667	-0.645832	-0.70224	-0.0798502	0.600666	0.788236
AT1G14260	RING/FYVE/PHD zinc finger superfamily protein	1.07705	4.69082	2.58966e-05	0.00109112	0.0598879	0.0855112	0.0817814	0.137092	-0.0106649	-0.536039	-0.641531	0.0306549	-0.524647	0.598202	0.81388
AT5G47850	CCR4, CRINKLY4 related 4	3.25534	4.05741	7.48501e-09	3.11941e-06	0.770143	-0.113389	0.0977421	0.318656	0.341951	-0.267425	-0.63083	-0.387481	-0.636829	0.592985	0.189621
AT3G03470	CYP89A9, cytochrome P450, family 87, subfamily A, polypeptide 9	1.21715	10.6737	0.000120177	0.00312256	3.91854	2.64053	1.19736	0.897963	0.839626	-0.338972	-0.1835	-0.588474	-0.223963	0.592497	-0.0655889
AT5G44990	Glutathione S-transferase family protein	1.58841	3.86006	0.00179172	0.0182858	4.16516	0.444857	1.18501	1.19541	1.02253	-0.22446	-1.02757	-0.321556	-1.69042	0.589294	0.182261
AT1G71400	AtRLP12, RLP12, receptor like protein 12	1.10185	4.71607	0.00393681	0.0312885	-0.0031929	-0.287171	-0.268982	0.660011	-0.0277996	-0.197207	-0.237057	0.0216274	-0.311468	0.588729	-0.00719833
AT1G35210	unknown protein; FUNCTIONS IN: molecular_function unknown; INVOLVED IN: biological_process unknown; LOCATED IN: chloroplast; EXPRESSED IN: 14 plant structures; EXPRESSED DURING: 9 growth stages; CONTAINS InterPro DOMAIN/s: Protein of unknown function DUF740 (InterPro:IPR008004); BEST Arabidopsis thaliana protein match is: unknown protein (TAIR:AT1G22470.1); Has 83 Blast hits to 83 proteins in 12 …	1.55703	7.3598	0.00059086	0.00901346	3.46417	0.333301	0.546033	0.658424	2.89836	1.97357	0.0663633	-0.335373	-0.484536	0.579103	-0.0487862
AT3G44630	Disease resistance protein (TIR-NBS-LRR class) family	1.12764	8.34872	1.95876e-06	0.000171521	0.93047	0.00933361	-0.213873	0.569382	2.26144	0.844535	-0.437983	-0.458351	-0.308259	0.576362	0.40786
AT1G53100	Core-2/I-branching beta-1,6-N-acetylglucosaminyltransferase family protein	1.02465	8.64522	0.0043817	0.0336925	2.47777	1.27554	0.679441	-0.135376	0.0336895	-0.173764	-0.534827	-0.6558	-1.15778	0.575836	0.421181
AT3G19400	Cysteine proteinases superfamily protein	-1.27943	12.4588	0.0890967	0.244521	0.545086	-1.33676	-0.660967	0.169697	-0.71484	-0.747011	-1.71577	-0.123295	-1.5055	0.575771	0.598025
AT2G32140	transmembrane receptors	2.31558	5.53313	3.92058e-05	0.0014377	5.21604	2.66013	2.26515	1.67395	4.70951	1.68331	-0.143659	-0.532743	-0.077424	0.541532	0.891417
AT3G16830	TPR2, TOPLESS-related 2	1.03978	7.74939	0.000188596	0.00427355	0.283663	0.172931	0.0208073	0.392585	-0.321349	-0.253011	-0.129587	-0.197356	-0.275017	0.544045	0.813797
AT5G07830	AtGUS2, GUS2, glucuronidase 2	1.44677	11.1009	2.65851e-07	3.87073e-05	0.436438	-0.714985	-0.490518	0.505837	0.35572	-0.113388	-0.165369	-0.804998	-0.460566	0.309896	0.803541
AT5G08000	E13L3, PDCB2, glucan endo-1,3-beta-glucosidase-like protein 3	-3.12652	9.795	4.86291e-11	2.12494e-07	-1.1029	-0.94297	-0.639885	-0.799478	-0.136871	0.36153	-0.0920754	0.693081	-0.154192	-0.832249	0.791776
AT3G04290	ATLTL1, LTL1, Li-tolerant lipase 1	-1.72153	8.33827	0.0329584	0.12889	-1.24004	-0.972589	-1.00856	-0.399111	0.0729208	-0.471964	0.130824	-0.483556	-0.0745258	-1.9536	0.780343
AT3G26840	Esterase/lipase/thioesterase family protein	1.15903	6.13224	0.00316975	0.0269041	5.28554	4.22094	3.11088	2.01274	4.11682	0.623348	-0.0330286	-0.422754	-0.0955677	0.516516	0.758665
AT5G04530	KCS19, 3-ketoacyl-CoA synthase 19	-1.56935	8.15213	0.000606301	0.00917506	-0.234395	-0.260161	-0.290553	-0.299023	-0.0941095	0.0574484	-0.0537682	-0.0169601	0.122017	-0.430134	0.757134
AT4G01750	RGXT2, rhamnogalacturonan xylosyltransferase 2	1.17403	7.42301	0.00012454	0.00320995	0.977463	-0.614913	0.206592	1.34196	0.474167	-0.187565	-1.12134	-0.216702	-1.2064	0.420504	0.756773
AT1G02470	Polyketide cyclase/dehydrase and lipid transport superfamily protein	1.88713	6.14489	1.24741e-05	0.000667258	5.04271	3.05921	2.04828	0.958631	-0.106874	-0.303575	0.418509	-0.0312672	0.0914745	0.0656452	0.750394
AT5G22540	Plant protein of unknown function (DUF247)	2.79082	5.18073	4.76544e-06	0.000325601	3.70167	0.907231	0.822975	0.529004	1.02849	-0.399764	-0.496241	-0.433538	-0.730329	0.475961	0.729612
AT5G64570	ATBXL4, XYL4, beta-D-xylosidase 4	1.42984	10.4157	2.34591e-05	0.00102347	4.3153	4.23745	2.57124	1.40385	0.545383	-0.127776	0.429708	0.414763	0.678848	-0.882904	0.680136
AT2G37130	Peroxidase superfamily protein	1.99169	8.90059	1.45914e-05	0.000746434	2.32382	1.49415	2.77093	1.85274	2.2555	-0.0673008	0.270991	-0.64073	0.505111	0.572599	0.670665
AT5G58570	unknown protein; Has 30201 Blast hits to 17322 proteins in 780 species: Archae - 12; Bacteria - 1396; Metazoa - 17338; Fungi - 3422; Plants - 5037; Viruses - 0; Other Eukaryotes - 2996 (source: NCBI BLink).	1.25867	8.24379	2.81489e-05	0.00114094	1.46821	0.552629	-0.123608	0.357459	1.09263	0.290735	0.66674	-0.67948	0.740959	-0.729173	0.634944
AT2G27690	CYP94C1, cytochrome P450, family 94, subfamily C, polypeptide 1	1.05039	7.7236	0.179883	0.381054	5.145	2.27683	1.41519	1.05447	2.64036	-0.278788	-1.11311	-0.467121	-1.04068	0.272043	0.610151
AT1G06160	ORA59, octadecanoid-responsive Arabidopsis AP2/ERF 59	1.57425	5.75994	0.00164321	0.0173457	0.114715	-1.427	-1.22482	-0.353722	-0.0624046	0.0855942	1.39054	-0.101093	0.475367	-0.566491	0.605642
AT4G25000	AMY1, ATAMY1, alpha-amylase-like	2.55113	5.36304	6.60151e-06	0.000423012	3.25266	3.79442	2.77202	0.768921	-0.00360203	-0.491393	0.69355	-0.456247	0.884665	0.209167	0.592386
AT4G19420	Pectinacetylesterase family protein	1.06297	9.9074	0.00106951	0.013145	1.0679	0.240976	0.499169	0.0357485	-0.867014	0.235216	-0.0369396	1.05665	-0.119954	-0.419873	0.578806
AT2G46600	Calcium-binding EF-hand family protein	1.09283	13.4004	0.000230345	0.0048903	1.06368	0.210684	-0.015234	0.128662	1.78515	0.310293	0.31498	-1.09742	0.242188	0.283318	0.554266
AT5G53110	RING/U-box superfamily protein	1.70063	4.69649	1.03273e-06	0.000108133	1.17667	-0.459766	0.0550976	1.81561	0.908891	-0.614213	-0.919622	-0.485119	-0.728034	0.533917	0.547035
AT2G47190	ATMYB2, MYB2, myb domain protein 2	1.96734	5.10248	2.95802e-07	4.18304e-05	4.31782	2.62539	2.0246	1.08818	1.07195	-0.245193	0.235056	-0.158304	-0.312642	0.418547	0.542778
AT1G65510	unknown protein; FUNCTIONS IN: molecular_function unknown; INVOLVED IN: N-terminal protein myristoylation; LOCATED IN: endomembrane system; EXPRESSED IN: 9 plant structures; EXPRESSED DURING: LP.06 six leaves visible, LP.04 four leaves visible, 4 anthesis, petal differentiation and expansion stage, LP.08 eight leaves visible; BEST Arabidopsis thaliana protein match is: unknown protein (TAIR:AT1G6…	1.14684	5.50992	1.66763e-05	0.000816777	0.339473	0.144515	1.18687	1.72428	0.000146866	-0.131503	-0.517527	-0.236082	-0.563686	0.02456	0.536373
AT1G06360	Fatty acid desaturase family protein	-1.81006	7.74806	0.000991594	0.0124804	-0.138735	-0.0416908	-0.314142	-0.0357056	-0.261234	-0.201047	0.155882	0.110121	-0.00262547	-1.45387	0.534535
AT3G46770	AP2/B3-like transcriptional factor family protein	2.072	3.581	1.12354e-05	0.000618476	-0.0740914	0.118589	-0.0831647	-0.0477524	-0.101223	0.00798035	0.042273	-0.0634613	-0.00153732	0.326213	0.532566
AT2G02100	LCR69, PDF2.2, low-molecular-weight cysteine-rich 69	-1.21217	14.438	0.000208334	0.00457293	-0.629005	0.951636	-0.0578814	-1.57378	0.598356	-0.05931	-0.0530958	0.452485	0.465192	-2.31641	0.53108
AT5G22500	FAR1, fatty acid reductase 1	-1.22041	7.21286	2.67523e-05	0.00111382	0.743357	0.733969	0.64998	-0.405526	3.57921	0.881889	-0.0987577	0.0456772	-0.567982	-0.912643	0.528576
AT1G47980	unknown protein; FUNCTIONS IN: molecular_function unknown; INVOLVED IN: biological_process unknown; LOCATED IN: endomembrane system; EXPRESSED IN: 6 plant structures; EXPRESSED DURING: 4 anthesis, F mature embryo stage, petal differentiation and expansion stage, E expanded cotyledon stage; BEST Arabidopsis thaliana protein match is: unknown protein (TAIR:AT3G62730.1); Has 169 Blast hits to 169 pr…	2.36451	3.8006	5.82764e-07	7.16974e-05	-0.0415268	-0.112657	-0.139112	-0.126849	-0.011095	0.119421	-0.147942	-0.136201	-0.123716	0.201173	0.52751
AT1G30250	unknown protein; Has 5 Blast hits to 5 proteins in 2 species: Archae - 0; Bacteria - 0; Metazoa - 0; Fungi - 0; Plants - 5; Viruses - 0; Other Eukaryotes - 0 (source: NCBI BLink).	-1.12555	10.9296	4.20082e-06	0.000293864	-0.695555	0.513017	0.312281	-0.147087	-2.12865	-0.132501	0.606025	0.762493	0.974883	0.0599318	0.525851
AT3G49340	Cysteine proteinases superfamily protein	1.93509	5.133	1.85935e-05	0.000878142	-1.61299	0.0746641	0.109818	3.40876	0.0449018	-0.405826	2.94191	-0.306854	3.06398	0.2045	0.517526
AT2G17710	unknown protein; Has 39 Blast hits to 39 proteins in 14 species: Archae - 0; Bacteria - 0; Metazoa - 0; Fungi - 0; Plants - 39; Viruses - 0; Other Eukaryotes - 0 (source: NCBI BLink).	1.96334	8.76592	1.12799e-07	2.33238e-05	0.0797176	-0.515216	-0.640415	0.89484	-0.362578	-0.0359173	0.0796413	-0.25142	-0.111271	0.00101757	0.504669
AT3G21780	UGT71B6, UDP-glucosyl transferase 71B6	1.55168	7.71141	3.37861e-06	0.000252687	2.74492	0.370328	0.291208	0.709896	0.541441	0.283332	-1.45642	-0.141692	-1.92511	0.525446	0.503874
AT1G65970	TPX2, thioredoxin-dependent peroxidase 2	3.02236	4.97364	4.07518e-05	0.00147245	5.74039	3.3484	3.78355	2.43539	0.508394	0.071373	-1.66372	0.0264072	-0.0900803	0.324459	0.489447
AT4G16260	Glycosyl hydrolase superfamily protein	1.5079	4.59003	0.00513273	0.0374677	4.8909	2.56788	3.68151	2.34855	0.237278	-0.390263	2.59936	-0.521156	1.72298	0.497266	0.487056
AT4G03320	tic20-IV, translocon at the inner envelope membrane of chloroplasts 20-IV	1.85028	6.57455	9.64528e-07	0.000103188	3.95408	3.45344	2.42087	1.23522	1.26456	0.153444	0.334971	-0.190298	-0.135521	0.481099	0.482001
AT1G21110	O-methyltransferase family protein	1.88775	7.3396	1.09505e-06	0.000112739	1.44848	-0.0195336	0.0138845	0.515495	5.72705	2.15854	0.415189	-0.324036	0.268402	0.43235	0.480903
AT1G06980	unknown protein; FUNCTIONS IN: molecular_function unknown; INVOLVED IN: biological_process unknown; LOCATED IN: endomembrane system; EXPRESSED IN: sepal, male gametophyte, carpel; EXPRESSED DURING: 4 anthesis; BEST Arabidopsis thaliana protein match is: unknown protein (TAIR:AT2G30230.1); Has 159 Blast hits to 159 proteins in 13 species: Archae - 0; Bacteria - 0; Metazoa - 0; Fungi - 0; Plants - …	-1.0305	8.7945	0.000284994	0.00562356	-0.750072	-0.8804	-0.856082	-0.748576	-0.371435	-0.0278301	-0.0928526	-0.0845985	-0.052331	-0.983232	-0.667417
AT5G55730	FLA1, FASCICLIN-like arabinogalactan 1	-1.09342	9.98275	0.000460875	0.00759397	-3.33799	-1.17062	-0.661896	-0.517937	-0.975703	-0.0766764	0.0450401	0.262712	0.0182543	-0.927301	-0.276301
AT5G10430	AGP4, ATAGP4, arabinogalactan protein 4	-1.20841	8.06262	1.43801e-05	0.000738698	-1.15746	-0.560405	-0.935129	-0.2733	-1.10524	-0.146081	0.216458	0.70034	0.204843	-0.920015	-0.271719
AT1G18400	BEE1, BR enhanced expression 1	-1.0813	10.7631	0.000398042	0.00689735	-0.360954	-0.89421	-0.599077	-0.568337	-0.678246	-0.0618925	-0.0765314	0.590299	0.00788164	-0.919589	-0.0667705
AT5G60680	Protein of unknown function, DUF584	-2.49862	14.118	0.0761305	0.221872	-0.558808	0.632688	0.0035677	-0.446503	-1.4705	1.55414	0.341561	2.19021	-0.359177	-0.902691	-0.231164
AT2G16750	Protein kinase protein with adenine nucleotide alpha hydrolases-like domain	-1.09321	9.78067	7.6227e-07	8.68701e-05	-1.61266	-0.728122	-0.681808	-0.790134	-0.876101	0.096735	0.0574732	0.34636	-0.113939	-0.887034	-0.324972
AT1G21790	TRAM, LAG1 and CLN8 (TLC) lipid-sensing domain containing protein	-1.26585	9.97772	3.63062e-06	0.000265265	0.0292835	0.958898	0.427569	-0.41365	0.460532	0.271015	0.521639	0.852293	0.564127	-0.86147	-0.880482
AT4G25600	Oxoglutarate/iron-dependent oxygenase	-1.01052	9.2379	2.88817e-05	0.00115901	-0.709164	-0.611236	-0.476727	-0.422083	-0.858521	-0.0329351	0.0676031	0.387114	0.027462	-0.834081	-0.559722
AT5G24580	Heavy metal transport/detoxification superfamily protein	-1.20179	8.64123	0.000508086	0.00813931	-0.971631	-0.36958	-0.466438	-0.411963	-0.202655	-0.185608	0.00617456	0.0884295	0.100639	-0.806296	-0.191406
AT5G20740	Plant invertase/pectin methylesterase inhibitor superfamily protein	-1.24478	8.38899	0.000517156	0.00821991	-1.02503	-1.2409	-1.11723	-1.1827	-0.590578	0.0101528	-0.0209222	0.191631	0.0541582	-0.800163	0.213068
AT3G53190	Pectin lyase-like superfamily protein	-1.09532	10.4314	8.75384e-05	0.00254006	-2.14598	-0.777647	-0.660191	-0.770135	-0.74124	0.107857	-0.0545979	0.261887	0.0725517	-0.79421	0.325545
AT4G29240	Leucine-rich repeat (LRR) family protein	-1.02043	7.67032	4.12022e-05	0.00148437	-0.0979004	-0.272447	-0.219156	-0.242473	-0.280697	-0.0631885	-0.196386	0.319357	-0.139255	-0.778668	-0.401916
AT4G15110	CYP97B3, cytochrome P450, family 97, subfamily B, polypeptide 3	-2.38205	13.1042	1.12898e-09	1.15749e-06	-1.50554	-1.0265	-0.78144	-0.778975	-1.19956	0.0691576	0.417832	0.264553	0.398648	-0.769491	-0.625219
AT3G51240	F3'H, F3H, TT6, flavanone 3-hydroxylase	-1.11331	6.78576	7.68075e-06	0.000476551	-3.26415	0.0233326	-0.675084	-0.900302	-0.176384	0.169831	0.240602	0.466507	1.09528	-0.724208	-0.696587
AT3G47340	ASN1, AT-ASN1, DIN6, glutamine-dependent asparagine synthase 1	-1.41226	10.173	0.000819265	0.0111436	4.73255	5.07739	3.23178	0.844694	-0.152049	-0.0612249	-0.566845	0.296722	-1.27767	-0.721485	-0.41376
AT3G14760	unknown protein; FUNCTIONS IN: molecular_function unknown; INVOLVED IN: biological_process unknown; LOCATED IN: endomembrane system; EXPRESSED IN: 6 plant structures; EXPRESSED DURING: LP.04 four leaves visible, LP.02 two leaves visible; Has 63 Blast hits to 63 proteins in 13 species: Archae - 0; Bacteria - 0; Metazoa - 0; Fungi - 0; Plants - 63; Viruses - 0; Other Eukaryotes - 0 (source: NCBI BL…	-1.18117	8.33817	0.010184	0.0592261	-1.17687	-0.24053	-0.237819	-0.277167	-0.169882	-0.0796471	0.0358896	-0.0503578	0.0439482	-0.718136	-0.717034
AT4G14130	XTH15, XTR7, xyloglucan endotransglucosylase/hydrolase 15	-1.37309	8.67504	0.00440298	0.0337928	-0.0990019	-0.154751	-0.153614	-0.151967	-0.293161	0.0842667	0.00525331	0.225101	-0.214538	-0.677095	0.11653
ATCG00650	RPS18, ribosomal protein S18	-1.04623	13.6269	0.0147392	0.0753996	-2.90764	-2.01602	-1.33748	-0.915645	-0.579123	0.184096	0.23279	0.397522	0.762268	-0.645876	-0.296193
AT3G50060	MYB77, myb domain protein 77	-1.60838	13.741	0.141054	0.326907	-0.126807	-0.613057	-0.339124	-0.185192	-0.902335	1.16232	0.0183744	2.07972	-0.054142	-0.640817	-0.661208
AT1G61070	LCR66, PDF2.4, low-molecular-weight cysteine-rich 66	-1.5076	9.63942	0.000638042	0.00938975	0.130431	0.0646911	0.0275421	-0.0568008	0.159417	0.0398269	-0.0975752	-0.0587845	-0.0399079	-0.625004	0.0409179
AT1G70210	ATCYCD1;1, CYCD1;1, CYCLIN D1;1	-1.04233	8.10977	0.0012684	0.0147357	-1.07313	-0.717986	-0.244373	-0.401072	-0.609095	-0.143468	-0.159973	0.291719	0.0924478	-0.614325	-0.275542
AT5G44260	Zinc finger C-x8-C-x5-C-x3-H type family protein	-1.02999	9.05171	0.00325145	0.0273626	-0.148711	-0.852709	-0.804494	-0.664947	-0.843559	-0.137011	-0.150732	0.823885	-0.133249	-0.607555	-0.486611
AT1G33170	S-adenosyl-L-methionine-dependent methyltransferases superfamily protein	-1.33462	9.92469	4.62673e-06	0.000317118	-2.42845	-1.15828	-1.04174	-0.895459	-0.360685	-0.0936146	0.325658	0.173639	0.252119	-0.604537	-0.461443
AT4G28250	ATEXPB3, ATHEXP BETA 1.6, EXPB3, expansin B3	-1.04206	8.02286	0.00341089	0.0282682	-2.41797	-1.75473	-0.957804	0.127566	-1.11788	-0.34519	0.0284557	0.199982	0.134433	-0.594541	-0.710456
AT5G15600	SP1L4, SPIRAL1-like4	-1.07552	8.8806	0.00117353	0.0139902	-1.40915	-0.189362	-0.233987	-0.288269	0.0384035	0.226967	0.267119	-0.0724449	0.471645	-0.35917	-0.982166
AT1G32780	GroES-like zinc-binding dehydrogenase family protein	-1.1522	7.58433	3.21764e-05	0.00124291	-0.324727	-0.196413	-0.302569	-0.344808	-0.132414	0.109913	-0.184724	0.17744	-0.177797	-0.387939	-0.948791
AT1G46768	RAP2.1, related to AP2 1	-1.1161	9.32407	8.14607e-05	0.00241788	0.127283	0.109365	-0.128289	-0.137842	-0.00574398	0.0370445	0.323883	0.140645	0.00561333	-0.252246	-0.930734
AT3G45430	Concanavalin A-like lectin protein kinase family protein	-1.09474	7.50857	5.8075e-05	0.00188771	-0.244484	-0.207748	-0.332879	-0.329417	-0.510727	0.123472	-0.0484543	0.43696	-0.0510569	-0.226463	-0.918373
AT1G10640	Pectin lyase-like superfamily protein	-1.11886	7.94733	0.0176278	0.0851158	-1.4304	-0.31427	-0.19013	-0.0835962	-0.38112	-0.259399	-0.0113626	0.155962	-0.108401	-0.282727	-0.906034
AT5G05890	UDP-Glycosyltransferase superfamily protein	-1.80244	10.3591	7.95351e-07	8.92365e-05	-0.341701	-0.733032	-0.620853	-0.66316	-0.861799	-0.114031	-0.00227642	0.58235	0.0816736	-0.567107	-0.869211
AT5G08640	ATFLS1, FLS, FLS1, flavonol synthase 1	-1.22476	8.12113	0.000617928	0.00925426	-1.43421	0.0431681	-0.289913	-0.405117	-0.14817	0.289106	0.0957994	0.297064	0.0795951	-0.483553	-0.843432
AT1G56600	AtGolS2, GolS2, galactinol synthase 2	-1.02587	11.8682	0.000719933	0.0101783	-0.31547	-0.0480795	-1.24487	-0.916019	-1.38496	-0.298305	0.982526	0.143538	1.14897	-0.127481	-0.824942
AT5G59320	LTP3, lipid transfer protein 3	-1.00539	10.3529	0.0173497	0.0842402	-2.40521	1.98294	1.96001	-1.33764	2.03542	0.876837	0.353714	0.125029	1.06694	0.503661	-0.786049
AT1G05540	Protein of unknown function (DUF295)	-1.10331	9.78999	2.46619e-06	0.000202954	-1.36277	-0.387242	-0.542613	-0.494623	-0.669905	-0.0454216	-0.0332527	0.513752	-0.022541	-0.502345	-0.712017
AT1G78530	Protein kinase superfamily protein	-1.10235	7.50612	1.21894e-06	0.000122421	-0.150791	0.0217018	-0.276522	-0.276323	0.0352116	-0.0482922	0.0334697	0.0301552	0.0870767	0.120717	-0.698798
AT1G17190	ATGSTU26, GSTU26, glutathione S-transferase tau 26	-1.18564	8.83961	2.58428e-06	0.000211258	0.0457458	0.0450034	-0.0511885	-0.149451	-0.141245	0.0970778	0.0403328	0.226252	0.104832	-0.259905	-0.652588
AT2G47780	Rubber elongation factor protein (REF)	-1.88925	7.68471	4.78072e-07	6.09505e-05	-0.2085	0.33183	-0.0544214	-0.232089	-0.37792	-0.0333214	0.0329466	0.232135	0.438606	-0.202531	-0.642492
AT5G46830	ATNIG1, NIG1, NACL-inducible gene 1	-1.79983	6.95333	0.000139331	0.00347707	-0.49603	-0.141885	-0.245378	-0.285552	-0.133068	0.0127335	-0.00468445	0.104617	-0.0738764	-0.0417733	-0.64093
AT3G28760	FUNCTIONS IN: molecular_function unknown; INVOLVED IN: biological_process unknown; LOCATED IN: chloroplast; EXPRESSED IN: 20 plant structures; EXPRESSED DURING: 13 growth stages; CONTAINS InterPro DOMAIN/s: 3-dehydroquinate synthase, prokaryotic-type (InterPro:IPR002812); Has 390 Blast hits to 390 proteins in 131 species: Archae - 144; Bacteria - 105; Metazoa - 0; Fungi - 0; Plants - 54; Viruses …	-2.95252	10.9804	0.0373605	0.139987	-2.14077	-0.962476	-0.945858	-0.880936	-1.01525	0.200612	0.0769119	0.511387	0.537502	-0.549136	-0.637034
AT5G27450	MK, MVK, mevalonate kinase	-1.0085	9.84655	7.25898e-05	0.00222711	0.0968199	0.180465	0.122079	0.0246029	-0.125473	0.0677271	-0.0262089	0.560087	-0.221683	-0.308944	-0.632123
AT3G21950	S-adenosyl-L-methionine-dependent methyltransferases superfamily protein	-1.13379	8.81967	1.69173e-06	0.000155323	-1.06319	-0.979407	-0.941193	-0.99299	-0.463687	-0.000801086	0.0135984	0.33013	-0.038269	-0.224822	-0.616153
AT1G32860	Glycosyl hydrolase superfamily protein	-1.00116	8.5305	0.000211219	0.00461569	-0.0888166	-0.410435	0.0688152	-0.337093	1.50735	0.723388	-0.158415	0.484934	-0.236255	-0.103304	-0.607239
AT5G65640	bHLH093, beta HLH protein 93	-1.05985	9.43195	7.37025e-06	0.000463817	-0.471512	-0.203502	-0.461539	-0.452057	-0.0341864	0.217971	0.0744214	0.573633	0.30697	-0.512263	-0.596317
AT1G52040	ATMBP, MBP1, myrosinase-binding protein 1	-1.59406	8.4933	0.00132034	0.0151531	-0.200427	1.87305	0.425627	-1.87051	-0.265613	-0.00943088	0.6811	1.91698	2.35118	-0.467645	-0.580483
AT1G52030	F-ATMBP, MBP1.2, MBP2, myrosinase-binding protein 2	-1.1117	7.47943	0.00128109	0.0148411	-0.200427	1.87305	0.425627	-1.87051	-0.265613	-0.00943088	0.6811	1.91698	2.35118	-0.467645	-0.580483

## Sheet: Supplementary Table 4
Supplementary Table 4. Gene IDs not representedd by Genevestigator analyses. One thousand and six genes out of 1164 ugt76b1-altered genes matched with Affymetrix probes in Genevestigator. The remaining 158 genes are listed here. Highlights in red indicate induction, whereas highlights in green indicate suppression.
AGI code	TAIR	logFC	AveExpr.Control	P.Value	adj.P.Val
AT4G23150	CRK7, cysteine-rich RLK (RECEPTOR-like protein kinase) 7	4.57014	6.29609	4.2146e-11	2.12494e-07
AT1G01680	ATPUB54, PUB54, plant U-box 54	3.81538	5.82578	2.08262e-10	3.41633e-07
AT5G64810	ATWRKY51, WRKY51, WRKY DNA-binding protein 51	3.74759	4.91187	2.99095e-10	4.32914e-07
AT3G46080	C2H2-type zinc finger family protein	3.69574	5.41389	4.04293e-07	5.39199e-05
AT5G26170	ATWRKY50, WRKY50, WRKY DNA-binding protein 50	3.42284	6.41862	1.45482e-10	3.2543e-07
AT1G58225	unknown protein; FUNCTIONS IN: molecular_function unknown; INVOLVED IN: biological_process unknown; LOCATED IN: endomembrane system; Has 4 Blast hits to 4 proteins in 2 species: Archae - 0; Bacteria - 0; Metazoa - 0; Fungi - 0; Plants - 4; Viruses - 0; Other Eukaryotes - 0 (source: NCBI BLink).	3.38506	8.52834	6.82364e-09	3.08242e-06
AT1G09932	Phosphoglycerate mutase family protein	3.22441	6.54977	1.08448e-08	4.1695e-06
AT5G24200	alpha/beta-Hydrolases superfamily protein	3.20621	6.52269	3.16016e-07	4.44337e-05
AT2G04495	unknown protein; FUNCTIONS IN: molecular_function unknown; INVOLVED IN: biological_process unknown; LOCATED IN: endomembrane system; BEST Arabidopsis thaliana protein match is: unknown protein (TAIR:AT2G04515.1); Has 30201 Blast hits to 17322 proteins in 780 species: Archae - 12; Bacteria - 1396; Metazoa - 17338; Fungi - 3422; Plants - 5037; Viruses - 0; Other Eukaryotes - 2996 (source: NCBI BLin…	3.17455	4.67321	8.4927e-07	9.45572e-05
AT5G26690	Heavy metal transport/detoxification superfamily protein	2.94299	7.20734	1.44907e-08	4.95219e-06
AT3G15518	unknown protein; FUNCTIONS IN: molecular_function unknown; INVOLVED IN: biological_process unknown; LOCATED IN: cellular_component unknown; Has 30201 Blast hits to 17322 proteins in 780 species: Archae - 12; Bacteria - 1396; Metazoa - 17338; Fungi - 3422; Plants - 5037; Viruses - 0; Other Eukaryotes - 2996 (source: NCBI BLink).	2.90672	5.80704	1.15489e-07	2.3681e-05
AT5G63225	Carbohydrate-binding X8 domain superfamily protein	2.9038	3.49602	2.57189e-07	3.80193e-05
AT1G54575	unknown protein; Has 35333 Blast hits to 34131 proteins in 2444 species: Archae - 798; Bacteria - 22429; Metazoa - 974; Fungi - 991; Plants - 531; Viruses - 0; Other Eukaryotes - 9610 (source: NCBI BLink).	2.88541	6.34917	2.78251e-05	0.00113926
AT1G36622	unknown protein; LOCATED IN: endomembrane system; BEST Arabidopsis thaliana protein match is: unknown protein (TAIR:AT1G36640.1); Has 12 Blast hits to 12 proteins in 2 species: Archae - 0; Bacteria - 0; Metazoa - 0; Fungi - 0; Plants - 12; Viruses - 0; Other Eukaryotes - 0 (source: NCBI BLink).	2.86081	5.54541	2.74727e-06	0.000218768
AT5G22520	unknown protein; BEST Arabidopsis thaliana protein match is: unknown protein (TAIR:AT5G22530.1); Has 14 Blast hits to 14 proteins in 2 species: Archae - 0; Bacteria - 0; Metazoa - 0; Fungi - 0; Plants - 14; Viruses - 0; Other Eukaryotes - 0 (source: NCBI BLink).	2.73196	6.92228	3.20344e-08	9.27338e-06
AT1G73810	Core-2/I-branching beta-1,6-N-acetylglucosaminyltransferase family protein	2.70396	7.11939	2.13581e-07	3.50358e-05
AT5G55460	Bifunctional inhibitor/lipid-transfer protein/seed storage 2S albumin superfamily protein	2.6378	9.76188	3.20995e-09	1.83684e-06
AT5G42020	BIP, BIP2, Heat shock protein 70 (Hsp 70) family protein	2.46916	10.1833	6.3737e-06	0.000412714
AT5G23160	unknown protein; BEST Arabidopsis thaliana protein match is: unknown protein (TAIR:AT5G08240.1); Has 1807 Blast hits to 1807 proteins in 277 species: Archae - 0; Bacteria - 0; Metazoa - 736; Fungi - 347; Plants - 385; Viruses - 0; Other Eukaryotes - 339 (source: NCBI BLink).	2.35535	4.27768	1.23654e-07	2.47368e-05
AT3G11402	Cysteine/Histidine-rich C1 domain family protein	2.35169	5.00552	1.77627e-06	0.00016128
AT5G44585	unknown protein; FUNCTIONS IN: molecular_function unknown; INVOLVED IN: biological_process unknown; LOCATED IN: endomembrane system; Has 30201 Blast hits to 17322 proteins in 780 species: Archae - 12; Bacteria - 1396; Metazoa - 17338; Fungi - 3422; Plants - 5037; Viruses - 0; Other Eukaryotes - 2996 (source: NCBI BLink).	2.30938	6.93093	3.30642e-08	9.46021e-06
AT5G22545	unknown protein; BEST Arabidopsis thaliana protein match is: unknown protein (TAIR:AT5G22530.1); Has 30201 Blast hits to 17322 proteins in 780 species: Archae - 12; Bacteria - 1396; Metazoa - 17338; Fungi - 3422; Plants - 5037; Viruses - 0; Other Eukaryotes - 2996 (source: NCBI BLink).	2.29476	5.3415	0.000632275	0.0093665
AT5G01900	ATWRKY62, WRKY62, WRKY DNA-binding protein 62	2.2119	4.20273	1.24688e-05	0.000667258
AT3G25882	NIMIN-2, NIM1-interacting 2	2.19892	9.72979	8.24079e-05	0.00243893
AT1G53625	unknown protein; Has 29996 Blast hits to 6987 proteins in 655 species: Archae - 23; Bacteria - 6686; Metazoa - 10521; Fungi - 1178; Plants - 7439; Viruses - 681; Other Eukaryotes - 3468 (source: NCBI BLink).	2.13689	5.23193	1.53177e-07	2.79191e-05
AT1G24145	unknown protein; FUNCTIONS IN: molecular_function unknown; INVOLVED IN: biological_process unknown; LOCATED IN: endomembrane system; Has 3 Blast hits to 3 proteins in 1 species: Archae - 0; Bacteria - 0; Metazoa - 0; Fungi - 0; Plants - 3; Viruses - 0; Other Eukaryotes - 0 (source: NCBI BLink).	2.09225	9.49969	1.73596e-07	3.03689e-05
AT2G44390	Cysteine/Histidine-rich C1 domain family protein	2.08953	4.90146	1.36433e-07	2.6143e-05
AT2G31865	PARG2, poly(ADP-ribose) glycohydrolase 2	2.08871	9.52525	4.70204e-09	2.36484e-06
AT4G10860	unknown protein; BEST Arabidopsis thaliana protein match is: unknown protein (TAIR:AT4G10880.1); Has 1807 Blast hits to 1807 proteins in 277 species: Archae - 0; Bacteria - 0; Metazoa - 736; Fungi - 347; Plants - 385; Viruses - 0; Other Eukaryotes - 339 (source: NCBI BLink).	2.08691	4.21174	8.49083e-05	0.00247835
AT5G57010	calmodulin-binding family protein	2.08093	4.59145	1.01389e-06	0.000107072
AT2G32130	Plant protein of unknown function (DUF641)	2.02708	5.76388	8.59425e-05	0.0024967
AT3G61280	Arabidopsis thaliana protein of unknown function (DUF821)	2.02564	7.90966	9.95711e-07	0.000106063
AT2G04515	unknown protein; FUNCTIONS IN: molecular_function unknown; INVOLVED IN: biological_process unknown; LOCATED IN: endomembrane system; BEST Arabidopsis thaliana protein match is: unknown protein (TAIR:AT2G04495.1); Has 30201 Blast hits to 17322 proteins in 780 species: Archae - 12; Bacteria - 1396; Metazoa - 17338; Fungi - 3422; Plants - 5037; Viruses - 0; Other Eukaryotes - 2996 (source: NCBI BLin…	2.017	4.39452	3.93477e-07	5.29066e-05
AT5G48657	defense protein-related	1.9295	6.76778	1.38995e-05	0.000720025
AT1G07620	ATOBGM, GTP-binding protein Obg/CgtA	1.90249	6.87666	1.31114e-07	2.58094e-05
AT3G46690	UDP-Glycosyltransferase superfamily protein	1.89448	5.10313	2.36461e-05	0.0010298
AT2G44290	Bifunctional inhibitor/lipid-transfer protein/seed storage 2S albumin superfamily protein	1.88858	9.38222	3.20367e-06	0.000244054
AT4G05540	P-loop containing nucleoside triphosphate hydrolases superfamily protein	1.88537	4.14946	4.92648e-05	0.00167896
AT5G54710	Ankyrin repeat family protein	1.86842	8.62708	7.58082e-07	8.68701e-05
AT4G01360	BPS3, BYPASS 3	1.85748	7.75549	0.0255552	0.10915
AT1G13520	Protein of unknown function (DUF1262)	1.85748	4.30799	0.000400114	0.00692349
AT4G15417	ATRTL1, RTL1, RNAse II-like 1	1.76649	4.18705	1.36623e-06	0.00013277
AT3G13435	unknown protein; FUNCTIONS IN: molecular_function unknown; INVOLVED IN: biological_process unknown; LOCATED IN: endomembrane system; Has 4 Blast hits to 4 proteins in 2 species: Archae - 0; Bacteria - 0; Metazoa - 0; Fungi - 0; Plants - 4; Viruses - 0; Other Eukaryotes - 0 (source: NCBI BLink).	1.72649	3.80089	4.1727e-06	0.000293864
AT3G29000	Calcium-binding EF-hand family protein	1.71997	7.912	0.00316764	0.0268954
AT3G26500	PIRL2, plant intracellular ras group-related LRR 2	1.70949	7.0415	4.62895e-05	0.00161331
AT4G08555	unknown protein; FUNCTIONS IN: molecular_function unknown; INVOLVED IN: biological_process unknown; LOCATED IN: cellular_component unknown; EXPRESSED IN: cultured cell; Has 4 Blast hits to 4 proteins in 2 species: Archae - 0; Bacteria - 0; Metazoa - 0; Fungi - 0; Plants - 4; Viruses - 0; Other Eukaryotes - 0 (source: NCBI BLink).	1.70636	5.5975	2.79652e-05	0.00113926
AT1G27020	unknown protein; BEST Arabidopsis thaliana protein match is: unknown protein (TAIR:AT1G27030.1); Has 514 Blast hits to 514 proteins in 175 species: Archae - 0; Bacteria - 311; Metazoa - 0; Fungi - 0; Plants - 65; Viruses - 0; Other Eukaryotes - 138 (source: NCBI BLink).	1.68343	8.70529	0.000147926	0.00362898
AT3G29034	unknown protein; Has 7 Blast hits to 7 proteins in 3 species: Archae - 0; Bacteria - 0; Metazoa - 0; Fungi - 0; Plants - 7; Viruses - 0; Other Eukaryotes - 0 (source: NCBI BLink).	1.66896	5.23485	0.00323712	0.0273037
AT1G26200	TRAM, LAG1 and CLN8 (TLC) lipid-sensing domain containing protein	1.6167	6.25393	4.53846e-07	5.81632e-05
AT5G18661	unknown protein; Has 30201 Blast hits to 17322 proteins in 780 species: Archae - 12; Bacteria - 1396; Metazoa - 17338; Fungi - 3422; Plants - 5037; Viruses - 0; Other Eukaryotes - 2996 (source: NCBI BLink).	1.61062	4.96818	6.87442e-07	8.01668e-05
AT3G21150	BBX32, B-box 32	1.59764	6.48898	2.08817e-05	0.000943463
AT3G13500	unknown protein; BEST Arabidopsis thaliana protein match is: unknown protein (TAIR:AT1G55365.1); Has 2761 Blast hits to 655 proteins in 118 species: Archae - 5; Bacteria - 503; Metazoa - 856; Fungi - 159; Plants - 239; Viruses - 11; Other Eukaryotes - 988 (source: NCBI BLink).	1.59598	4.44321	0.063219	0.197206
AT5G01100	O-fucosyltransferase family protein	1.56995	7.73982	0.0131831	0.0698652
AT4G12820	F-box family protein with a domain of unknown function (DUF295)	1.56968	1.68907	0.000947285	0.0121527
AT4G16295	SPH1, S-protein homologue 1	1.52177	3.56375	0.0687977	0.208048
AT1G63245	CLE14, CLAVATA3/ESR-RELATED 14	1.49772	4.7884	2.21413e-05	0.000986974
AT1G13550	Protein of unknown function (DUF1262)	1.46627	4.39155	3.94536e-05	0.00144249
AT4G11070	AtWRKY41, WRKY41, WRKY family transcription factor	1.40292	5.10168	1.08672e-06	0.000112352
AT1G66870	Carbohydrate-binding X8 domain superfamily protein	1.3991	3.79647	0.000181379	0.00416715
AT5G44568	unknown protein; FUNCTIONS IN: molecular_function unknown; INVOLVED IN: biological_process unknown; LOCATED IN: endomembrane system; Has 19 Blast hits to 19 proteins in 2 species: Archae - 0; Bacteria - 0; Metazoa - 0; Fungi - 0; Plants - 19; Viruses - 0; Other Eukaryotes - 0 (source: NCBI BLink).	1.39436	11.2203	0.000291014	0.00569666
AT1G12420	ACR8, ACT domain repeat 8	1.38871	8.26461	1.18614e-05	0.000644284
AT3G54925	Plant self-incompatibility protein S1 family	1.38453	3.62365	0.0338906	0.131286
AT4G21926	unknown protein; FUNCTIONS IN: molecular_function unknown; INVOLVED IN: biological_process unknown; LOCATED IN: cellular_component unknown; Has 30201 Blast hits to 17322 proteins in 780 species: Archae - 12; Bacteria - 1396; Metazoa - 17338; Fungi - 3422; Plants - 5037; Viruses - 0; Other Eukaryotes - 2996 (source: NCBI BLink).	1.36053	6.79818	1.34169e-06	0.000131528
AT3G10815	RING/U-box superfamily protein	1.35853	4.71948	0.000233661	0.00490988
AT5G40720	Domain of unknown function (DUF23)	1.35598	7.73745	0.000361559	0.00654391
AT1G78190	Trm112p-like protein	1.35498	8.15795	2.62601e-06	0.000212551
AT1G07900	LBD1, LOB domain-containing protein 1	1.32628	5.63255	0.000165407	0.00392858
AT4G16162	Leucine-rich repeat (LRR) family protein	1.27133	4.73834	0.0001067	0.00293019
AT2G39518	Uncharacterised protein family (UPF0497)	1.25506	4.656	0.000542409	0.00850638
AT1G58320	PLAC8 family protein	1.23273	2.52605	0.0496411	0.168154
AT5G56960	basic helix-loop-helix (bHLH) DNA-binding family protein	1.22734	4.19226	0.000192683	0.00433775
AT3G10790	F-box associated ubiquitination effector family protein	1.21958	2.55251	0.00385488	0.0308065
AT4G34380	Transducin/WD40 repeat-like superfamily protein	1.18817	4.44974	0.000124435	0.00320995
AT2G40095	Alpha/beta hydrolase related protein	1.16271	6.75182	4.93752e-05	0.0016804
AT4G11910	INVOLVED IN: biological_process unknown; LOCATED IN: chloroplast; BEST Arabidopsis thaliana protein match is: non-yellowing 1 (TAIR:AT4G22920.1); Has 206 Blast hits to 202 proteins in 67 species: Archae - 0; Bacteria - 86; Metazoa - 0; Fungi - 0; Plants - 118; Viruses - 0; Other Eukaryotes - 2 (source: NCBI BLink).	1.15827	6.00066	5.91076e-05	0.00190616
AT3G27425	ECA1-like gametogenesis related family protein	1.15657	3.53249	0.11363	0.284897
AT3G48630	unknown protein; BEST Arabidopsis thaliana protein match is: unknown protein (TAIR:AT3G44150.1); Has 64 Blast hits to 64 proteins in 15 species: Archae - 0; Bacteria - 0; Metazoa - 0; Fungi - 0; Plants - 64; Viruses - 0; Other Eukaryotes - 0 (source: NCBI BLink).	1.14973	3.43424	0.00375512	0.0302568
AT4G19920	Toll-Interleukin-Resistance (TIR) domain family protein	1.14418	2.21303	0.00594872	0.0412464
AT3G13437	unknown protein; FUNCTIONS IN: molecular_function unknown; INVOLVED IN: biological_process unknown; LOCATED IN: endomembrane system; Has 4 Blast hits to 4 proteins in 2 species: Archae - 0; Bacteria - 0; Metazoa - 0; Fungi - 0; Plants - 4; Viruses - 0; Other Eukaryotes - 0 (source: NCBI BLink).	1.13457	8.61986	0.000408254	0.00702974
AT1G65484	unknown protein; FUNCTIONS IN: molecular_function unknown; INVOLVED IN: biological_process unknown; LOCATED IN: endomembrane system; Has 30201 Blast hits to 17322 proteins in 780 species: Archae - 12; Bacteria - 1396; Metazoa - 17338; Fungi - 3422; Plants - 5037; Viruses - 0; Other Eukaryotes - 2996 (source: NCBI BLink).	1.1247	4.80986	2.78747e-05	0.00113926
AT3G50460	HR2, homolog of RPW8 2	1.11978	3.83735	0.167461	0.363656
AT5G45520	Leucine-rich repeat (LRR) family protein	1.11384	5.69438	0.00775977	0.0494694
AT3G01513	unknown protein; CONTAINS InterPro DOMAIN/s: Protein of unknown function DUF1645 (InterPro:IPR012442); BEST Arabidopsis thaliana protein match is: unknown protein (TAIR:AT5G14730.1); Has 69 Blast hits to 69 proteins in 9 species: Archae - 0; Bacteria - 0; Metazoa - 0; Fungi - 0; Plants - 69; Viruses - 0; Other Eukaryotes - 0 (source: NCBI BLink).	1.1095	4.17506	1.49237e-05	0.00075558
AT5G43090	APUM13, PUM13, pumilio 13	1.10731	2.50087	0.0520333	0.17344
AT1G76955	Expressed protein	1.10283	7.35115	0.0173283	0.0842315
AT2G05330	BTB/POZ domain-containing protein	1.10232	3.77468	0.000579623	0.00888058
AT4G39580	Galactose oxidase/kelch repeat superfamily protein	1.10166	5.31709	1.80135e-05	0.000863862
AT3G49540	unknown protein; FUNCTIONS IN: molecular_function unknown; INVOLVED IN: N-terminal protein myristoylation; LOCATED IN: cellular_component unknown; Has 9244 Blast hits to 5308 proteins in 962 species: Archae - 18; Bacteria - 2665; Metazoa - 1953; Fungi - 964; Plants - 333; Viruses - 74; Other Eukaryotes - 3237 (source: NCBI BLink).	1.10042	3.64403	0.000643447	0.00945798
AT5G46130	Protein of unknown function (DUF295)	1.0895	4.65766	0.000113958	0.00303006
AT4G15236	ABC-2 and Plant PDR ABC-type transporter family protein	1.07532	5.22356	0.000289346	0.00567755
AT1G52857	unknown protein; FUNCTIONS IN: molecular_function unknown; INVOLVED IN: biological_process unknown; LOCATED IN: cellular_component unknown; Has 2 Blast hits to 2 proteins in 1 species: Archae - 0; Bacteria - 0; Metazoa - 0; Fungi - 0; Plants - 2; Viruses - 0; Other Eukaryotes - 0 (source: NCBI BLink).	1.06307	3.70942	0.00251901	0.0230572
AT4G28790	basic helix-loop-helix (bHLH) DNA-binding superfamily protein	1.06187	4.81955	0.000649076	0.00951798
AT1G29640	Protein of unknown function, DUF584	1.05425	3.67981	0.0015866	0.0170779
AT2G33435	RNA-binding (RRM/RBD/RNP motifs) family protein	1.05259	8.20528	7.54635e-05	0.00229241
AT2G20635	ATP binding;protein kinases;protein serine/threonine kinases	1.04962	5.64158	0.183539	0.386464
AT4G14370	Disease resistance protein (TIR-NBS-LRR class) family	1.04918	4.72892	0.000648434	0.00951423
AT2G40520	Nucleotidyltransferase family protein	1.04822	7.57429	2.00004e-05	0.000925056
AT4G36080	phosphotransferases, alcohol group as acceptor;binding;inositol or phosphatidylinositol kinases	1.04227	8.09606	0.000366658	0.00658058
AT1G30755	Protein of unknown function (DUF668)	1.02608	8.71464	3.56022e-05	0.00134585
AT3G49570	LSU3, response to low sulfur 3	1.01209	5.33967	0.000522259	0.00828412
AT5G05330	HMG-box (high mobility group) DNA-binding family protein	-1.00469	6.69277	0.00063687	0.00938805
AT1G07490	DVL9, RTFL3, ROTUNDIFOLIA like 3	-1.02396	6.63515	1.35591e-05	0.000708667
AT5G46600	Aluminium activated malate transporter family protein	-1.02474	8.8426	0.00091087	0.0118399
AT2G19530	unknown protein; BEST Arabidopsis thaliana protein match is: unknown protein (TAIR:AT1G55160.2); Has 461 Blast hits to 346 proteins in 80 species: Archae - 0; Bacteria - 16; Metazoa - 89; Fungi - 28; Plants - 57; Viruses - 0; Other Eukaryotes - 271 (source: NCBI BLink).	-1.04546	8.21828	0.0585203	0.186982
AT5G39240	unknown protein; BEST Arabidopsis thaliana protein match is: unknown protein (TAIR:AT3G29370.1); Has 15 Blast hits to 15 proteins in 4 species: Archae - 0; Bacteria - 0; Metazoa - 0; Fungi - 0; Plants - 15; Viruses - 0; Other Eukaryotes - 0 (source: NCBI BLink).	-1.04704	8.08792	0.0170087	0.0831675
AT1G33480	RING/U-box superfamily protein	-1.04924	9.37998	9.35403e-05	0.00266087
AT1G61255	BEST Arabidopsis thaliana protein match is: glycine-rich protein (TAIR:AT4G21620.2); Has 58 Blast hits to 58 proteins in 12 species: Archae - 0; Bacteria - 2; Metazoa - 0; Fungi - 0; Plants - 56; Viruses - 0; Other Eukaryotes - 0 (source: NCBI BLink).	-1.06224	7.94873	0.000485552	0.00785502
AT3G52980	Zinc finger (CCCH-type) family protein / RNA recognition motif (RRM)-containing protein	-1.07159	4.20669	0.00258419	0.0234205
AT4G06534	unknown protein; FUNCTIONS IN: molecular_function unknown; INVOLVED IN: biological_process unknown; LOCATED IN: endomembrane system; Has 22 Blast hits to 22 proteins in 8 species: Archae - 0; Bacteria - 0; Metazoa - 0; Fungi - 0; Plants - 22; Viruses - 0; Other Eukaryotes - 0 (source: NCBI BLink).	-1.07403	6.28197	4.7277e-05	0.00162927
AT1G14430	glyoxal oxidase-related protein	-1.09662	6.9812	0.00225333	0.0213677
AT5G18010	SAUR-like auxin-responsive protein family	-1.10687	10.5407	0.0202934	0.0935046
AT2G26370	MD-2-related lipid recognition domain-containing protein	-1.1099	4.34736	0.00233048	0.0217541
AT3G24420	alpha/beta-Hydrolases superfamily protein	-1.11741	10.7651	5.28285e-05	0.00177582
AT5G66580	unknown protein; FUNCTIONS IN: molecular_function unknown; INVOLVED IN: N-terminal protein myristoylation; LOCATED IN: cellular_component unknown; BEST Arabidopsis thaliana protein match is: unknown protein (TAIR:AT3G50800.1); Has 1807 Blast hits to 1807 proteins in 277 species: Archae - 0; Bacteria - 0; Metazoa - 736; Fungi - 347; Plants - 385; Viruses - 0; Other Eukaryotes - 339 (source: NCBI B…	-1.12057	10.2253	0.0036222	0.0294248
AT2G29170	NAD(P)-binding Rossmann-fold superfamily protein	-1.1325	11.8785	0.000169939	0.00398619
AT1G48195	Zinc finger C-x8-C-x5-C-x3-H type family protein	-1.13555	3.74815	0.0133368	0.0704218
AT4G21970	Protein of unknown function, DUF584	-1.14205	6.49581	0.000462894	0.00761237
AT4G23390	Protein of Unknown Function (DUF239)	-1.17873	5.17518	0.173243	0.372023
AT5G38200	Class I glutamine amidotransferase-like superfamily protein	-1.18459	7.78905	5.03839e-05	0.00170764
AT3G27250	unknown protein; BEST Arabidopsis thaliana protein match is: unknown protein (TAIR:AT5G40800.1); Has 104 Blast hits to 104 proteins in 13 species: Archae - 0; Bacteria - 0; Metazoa - 0; Fungi - 0; Plants - 104; Viruses - 0; Other Eukaryotes - 0 (source: NCBI BLink).	-1.19112	6.95672	1.11737e-05	0.000616458
AT1G30925	phospholipase Cs	-1.19737	5.02866	0.322337	0.544329
AT4G27920	PYL10, RCAR4, PYR1-like 10	-1.19897	4.30614	0.0330394	0.129136
AT5G51790	basic helix-loop-helix (bHLH) DNA-binding superfamily protein	-1.2059	6.89399	0.00209524	0.0203295
AT4G25433	peptidoglycan-binding LysM domain-containing protein	-1.21711	6.29898	0.00296317	0.025705
AT1G18265	Protein of unknown function, DUF593	-1.24744	9.8488	0.000131396	0.00332627
AT4G24275	Identified as a screen for stress-responsive genes.	-1.24935	8.939	0.000363641	0.00655994
AT1G05420	ATOFP12, OFP12, ovate family protein 12	-1.25136	6.87208	1.88056e-06	0.000167656
AT2G26695	Ran BP2/NZF zinc finger-like superfamily protein	-1.27028	10.518	0.000140037	0.00348406
AT1G68870	ATSOFL2, SOFL2, SOB five-like 2	-1.28398	7.52658	0.0166983	0.0820935
AT4G23020	unknown protein; BEST Arabidopsis thaliana protein match is: unknown protein (TAIR:AT4G11780.1); Has 146 Blast hits to 146 proteins in 40 species: Archae - 0; Bacteria - 16; Metazoa - 17; Fungi - 4; Plants - 67; Viruses - 20; Other Eukaryotes - 22 (source: NCBI BLink).	-1.29123	8.07846	0.000218219	0.00472867
AT3G53530	Chloroplast-targeted copper chaperone protein	-1.33876	9.37154	2.76645e-07	3.95764e-05
AT5G02660	Protein with domains of unknown function (DUF627 and DUF629)	-1.34994	4.36962	0.0155783	0.0781168
AT3G63450	RNA-binding (RRM/RBD/RNP motifs) family protein	-1.3517	7.85129	2.11762e-06	0.000181639
AT1G26945	KDR, basic helix-loop-helix (bHLH) DNA-binding superfamily protein	-1.36239	10.8411	0.000279939	0.00555499
AT5G24105	AGP41, arabinogalactan protein 41	-1.36262	11.419	3.63197e-06	0.000265265
AT5G24155	FAD/NAD(P)-binding oxidoreductase family protein	-1.36461	8.04442	2.43516e-07	3.72172e-05
AT1G63105	unknown protein; Has 54 Blast hits to 54 proteins in 32 species: Archae - 0; Bacteria - 30; Metazoa - 2; Fungi - 2; Plants - 3; Viruses - 0; Other Eukaryotes - 17 (source: NCBI BLink).	-1.38171	4.42895	0.000251293	0.00516567
AT5G53380	O-acyltransferase (WSD1-like) family protein	-1.39061	4.56411	0.0152759	0.0771191
AT3G21330	basic helix-loop-helix (bHLH) DNA-binding superfamily protein	-1.39998	6.36278	0.000334341	0.00620422
AT2G27402	BEST Arabidopsis thaliana protein match is: plastid transcriptionally active 18 (TAIR:AT2G32180.1); Has 35333 Blast hits to 34131 proteins in 2444 species: Archae - 798; Bacteria - 22429; Metazoa - 974; Fungi - 991; Plants - 531; Viruses - 0; Other Eukaryotes - 9610 (source: NCBI BLink).	-1.40184	9.88099	1.61154e-05	0.000796257
AT3G02410	ICME-LIKE2, alpha/beta-Hydrolases superfamily protein	-1.41311	7.68428	0.00527272	0.0381253
AT4G33467	unknown protein; Has 25 Blast hits to 25 proteins in 9 species: Archae - 0; Bacteria - 0; Metazoa - 0; Fungi - 0; Plants - 25; Viruses - 0; Other Eukaryotes - 0 (source: NCBI BLink).	-1.4209	11.1693	4.58772e-05	0.00160706
AT1G05835	PHD finger protein	-1.42747	7.59099	0.00135462	0.0153859
AT1G04570	Major facilitator superfamily protein	-1.43222	7.42117	1.1338e-05	0.000621746
AT4G06536	SPla/RYanodine receptor (SPRY) domain-containing protein	-1.44647	8.5549	3.01469e-05	0.00118687
AT3G44710	Plant protein of unknown function (DUF247)	-1.47543	5.04062	0.0157116	0.078577
AT4G10695	CDC68-related	-1.50016	5.23737	0.104113	0.26941
AT2G25482	Protein of unknown function (DUF784)	-1.50801	5.5933	0.121864	0.297479
AT5G23370	GRAM domain-containing protein / ABA-responsive protein-related	-1.50871	5.70765	0.082009	0.232505
AT2G42170	Actin family protein	-1.62745	8.38088	4.75493e-05	0.00163636
AT1G76610	Protein of unknown function, DUF617	-1.66306	8.08234	1.70454e-08	5.66143e-06
AT4G18940	RNA ligase/cyclic nucleotide phosphodiesterase family protein	-1.67278	5.52214	0.0928392	0.251116
AT2G18969	BEST Arabidopsis thaliana protein match is: sequence-specific DNA binding transcription factors;transcription regulators (TAIR:AT4G30180.1); Has 30201 Blast hits to 17322 proteins in 780 species: Archae - 12; Bacteria - 1396; Metazoa - 17338; Fungi - 3422; Plants - 5037; Viruses - 0; Other Eukaryotes - 2996 (source: NCBI BLink).	-1.72234	8.07844	1.37088e-05	0.000711643
AT3G52910	AtGRF4, GRF4, growth-regulating factor 4	-1.75611	7.99725	6.27855e-08	1.51461e-05
AT1G47800	F-box and associated interaction domains-containing protein	-1.75752	5.45073	0.114866	0.286942
AT3G58410	TRAF-like family protein	-1.90568	5.84861	0.132939	0.314318
AT1G70640	octicosapeptide/Phox/Bem1p (PB1) domain-containing protein	-2.29487	8.45474	5.90642e-06	0.000389634
AT4G09060	unknown protein; LOCATED IN: membrane; EXPRESSED IN: leaf; BEST Arabidopsis thaliana protein match is: unknown protein (TAIR:AT1G14680.1); Has 8168 Blast hits to 6036 proteins in 601 species: Archae - 151; Bacteria - 570; Metazoa - 4684; Fungi - 544; Plants - 345; Viruses - 91; Other Eukaryotes - 1783 (source: NCBI BLink).	-3.7962	9.73086	0.115873	0.288416

## Sheet: Supplementary Table 5
Supplementary Table 5. Genes not responsive to SA treatment and to pathogen infections. Genes not responsive to SA treatment (Supplementary Table 2) can be further sorted by their responsiveness to pathogen elicitors. One hundred and ninety nine genes showed no responses to both SA treatment and pathogen infections.
AGI code	TAIR	logFC	AveExpr.Control	P.Value	adj.P.Val
AT3G30820	Arabidopsis retrotransposon ORF-1 protein	4.44675	3.17188	0.100351	0.263968
AT2G33080	AtRLP28, RLP28, receptor like protein 28	3.75665	5.62125	5.22857e-09	2.52263e-06
AT1G04600	ATXIA, XIA, myosin XI A	3.69541	4.85179	3.91818e-09	2.14246e-06
AT4G18340	Glycosyl hydrolase superfamily protein	2.75608	8.0415	0.173773	0.372774
AT3G57270	BG1, beta-1,3-glucanase 1	2.49888	4.03946	3.90037e-08	1.05464e-05
AT3G08700	UBC12, ubiquitin-conjugating enzyme 12	2.1315	3.4295	2.32064e-08	7.32072e-06
AT3G44300	AtNIT2, NIT2, nitrilase 2	2.06951	4.86864	0.00325157	0.0273626
AT3G22920	Cyclophilin-like peptidyl-prolyl cis-trans isomerase family protein	2.01695	3.07605	0.000524477	0.00829388
AT1G22990	Heavy metal transport/detoxification superfamily protein	1.99878	4.45486	0.00023077	0.00489437
AT5G25020	Protein of unknown function (DUF1336)	1.9364	2.82528	0.038038	0.141483
AT5G10770	Eukaryotic aspartyl protease family protein	1.92695	6.65421	0.000124762	0.00320995
AT1G79280	AtTPR, NUA, nuclear pore anchor	1.91865	8.03065	3.6113e-05	0.00135871
AT2G01530	MLP329, MLP-like protein 329	1.84162	5.26807	8.33742e-05	0.00245419
AT5G40450	unknown protein; FUNCTIONS IN: molecular_function unknown; INVOLVED IN: biological_process unknown; LOCATED IN: chloroplast, plasma membrane; EXPRESSED IN: 24 plant structures; EXPRESSED DURING: 13 growth stages; Has 30201 Blast hits to 17322 proteins in 780 species: Archae - 12; Bacteria - 1396; Metazoa - 17338; Fungi - 3422; Plants - 5037; Viruses - 0; Other Eukaryotes - 2996 (source: NCBI BLin…	1.78977	10.4751	1.54176e-06	0.000143699
AT2G29100	ATGLR2.9, GLR2.9, GLR2.9, glutamate receptor 2.9	1.7219	3.98241	4.16335e-06	0.000293864
AT5G54410	unknown protein; Has 1807 Blast hits to 1807 proteins in 277 species: Archae - 0; Bacteria - 0; Metazoa - 736; Fungi - 347; Plants - 385; Viruses - 0; Other Eukaryotes - 339 (source: NCBI BLink).	1.68677	3.50024	0.14235	0.328425
AT5G64790	O-Glycosyl hydrolases family 17 protein	1.66291	4.04697	1.71944e-06	0.000156698
AT5G61070	ATHDA18, HDA18, histone deacetylase of the RPD3/HDA1 superfamily 18	1.65811	6.09855	0.000322692	0.00607511
AT5G41790	CIP1, COP1-interactive protein 1	1.60931	9.48946	2.49774e-05	0.00107072
AT1G76530	Auxin efflux carrier family protein	1.59339	5.95097	6.27085e-07	7.49031e-05
AT5G59660	Leucine-rich repeat protein kinase family protein	1.57478	7.71876	2.1186e-06	0.000181639
AT2G33240	ATXID, XID, myosin XI D	1.56714	4.13493	0.00321083	0.0271797
AT4G13820	Leucine-rich repeat (LRR) family protein	1.48491	4.24658	0.00010921	0.00297258
AT5G46295	unknown protein; BEST Arabidopsis thaliana protein match is: unknown protein (TAIR:AT1G06475.1); Has 30201 Blast hits to 17322 proteins in 780 species: Archae - 12; Bacteria - 1396; Metazoa - 17338; Fungi - 3422; Plants - 5037; Viruses - 0; Other Eukaryotes - 2996 (source: NCBI BLink).	1.46707	6.10765	0.00136398	0.0154308
AT1G12160	Flavin-binding monooxygenase family protein	1.44725	5.86332	2.43423e-06	0.000201255
AT1G76780	HSP20-like chaperones superfamily protein	1.44089	4.17417	0.000610902	0.00921932
AT5G16780	DOT2, MDF, SART-1 family	1.40777	8.33301	0.00139592	0.0156286
AT2G28290	CHR3, SYD, P-loop containing nucleoside triphosphate hydrolases superfamily protein	1.39913	9.35021	0.000560689	0.00867749
AT4G16630	DEA(D/H)-box RNA helicase family protein	1.39407	5.67653	3.95751e-05	0.00144408
AT2G44480	BGLU17, beta glucosidase 17	1.39082	4.58225	0.000260114	0.00527648
AT4G27480	Core-2/I-branching beta-1,6-N-acetylglucosaminyltransferase family protein	1.35796	6.46396	1.08795e-05	0.000604291
AT2G13150	Basic-leucine zipper (bZIP) transcription factor family protein	1.33315	4.00044	0.159845	0.353478
AT5G49750	Leucine-rich repeat (LRR) family protein	1.32372	2.44383	0.00115908	0.0138718
AT4G02660	Beige/BEACH domain ;WD domain, G-beta repeat protein	1.3212	4.66293	0.000378152	0.0067235
AT2G43140	basic helix-loop-helix (bHLH) DNA-binding superfamily protein	1.31741	4.18333	6.0484e-07	7.33137e-05
AT1G11810	F-box associated ubiquitination effector family protein	1.31235	4.14653	0.259675	0.477867
AT5G16730	Plant protein of unknown function (DUF827)	1.30008	9.06028	0.000682563	0.00985052
AT4G37900	Protein of unknown function (duplicated DUF1399)	1.29956	4.96429	1.56557e-05	0.000775098
AT1G58390	Disease resistance protein (CC-NBS-LRR class) family	1.29619	4.11019	0.000158748	0.00380527
AT2G30840	2-oxoglutarate (2OG) and Fe(II)-dependent oxygenase superfamily protein	1.27724	4.39008	6.10224e-05	0.00195002
AT5G56570	Leucine-rich repeat (LRR) family protein	1.26153	2.08507	0.0107372	0.0611961
AT4G26630	DEK domain-containing chromatin associated protein	1.26051	10.1312	0.000458518	0.00756693
AT1G43810	unknown protein; Has 6 Blast hits to 6 proteins in 2 species: Archae - 0; Bacteria - 0; Metazoa - 0; Fungi - 0; Plants - 6; Viruses - 0; Other Eukaryotes - 0 (source: NCBI BLink).	1.25973	3.63525	7.792e-05	0.00234675
AT1G13540	Protein of unknown function (DUF1262)	1.25672	3.46125	0.000331165	0.00616387
AT4G31875	unknown protein; Has 30201 Blast hits to 17322 proteins in 780 species: Archae - 12; Bacteria - 1396; Metazoa - 17338; Fungi - 3422; Plants - 5037; Viruses - 0; Other Eukaryotes - 2996 (source: NCBI BLink).	1.24569	5.46937	1.86924e-06	0.000167253
AT3G30840	unknown protein; Has 1 Blast hits to 1 proteins in 1 species: Archae - 0; Bacteria - 0; Metazoa - 0; Fungi - 0; Plants - 1; Viruses - 0; Other Eukaryotes - 0 (source: NCBI BLink).	1.23103	7.43564	1.4652e-05	0.000747981
AT2G43150	Proline-rich extensin-like family protein	1.23059	9.36651	0.000179884	0.00414052
AT1G06670	NIH, nuclear DEIH-boxhelicase	1.20845	7.33693	3.50201e-05	0.00132774
AT5G41440	RING/U-box superfamily protein	1.20757	3.93306	0.276426	0.496804
AT4G16600	Nucleotide-diphospho-sugar transferases superfamily protein	1.20492	3.34651	3.96925e-05	0.00144478
AT3G02260	ASA1, BIG, CRM1, DOC1, LPR1, TIR3, UMB1, auxin transport protein (BIG)	1.20486	7.20086	0.000461083	0.00759397
AT2G20150	unknown protein; Has 5 Blast hits to 5 proteins in 1 species: Archae - 0; Bacteria - 0; Metazoa - 0; Fungi - 0; Plants - 5; Viruses - 0; Other Eukaryotes - 0 (source: NCBI BLink).	1.19423	4.07401	3.27617e-05	0.00126156
AT3G52550	BEST Arabidopsis thaliana protein match is: ovate family protein 18 (TAIR:AT3G52540.1); Has 5496 Blast hits to 1338 proteins in 151 species: Archae - 0; Bacteria - 23; Metazoa - 3754; Fungi - 379; Plants - 301; Viruses - 154; Other Eukaryotes - 885 (source: NCBI BLink).	1.19416	7.30851	2.41477e-05	0.00104204
AT4G09430	Disease resistance protein (TIR-NBS-LRR class) family	1.18977	2.53202	0.00230607	0.0216082
AT1G17110	UBP15, ubiquitin-specific protease 15	1.17865	8.11002	0.00280005	0.0247599
AT1G72125	Major facilitator superfamily protein	1.1736	5.2715	0.000672045	0.00974676
AT1G14070	FUT7, fucosyltransferase 7	1.17354	5.61242	0.00254373	0.0231607
AT2G45460	SMAD/FHA domain-containing protein	1.17084	7.016	7.69411e-05	0.00232582
AT3G09280	unknown protein; FUNCTIONS IN: molecular_function unknown; INVOLVED IN: biological_process unknown; LOCATED IN: endomembrane system; EXPRESSED IN: root; Has 31 Blast hits to 31 proteins in 9 species: Archae - 0; Bacteria - 0; Metazoa - 0; Fungi - 0; Plants - 31; Viruses - 0; Other Eukaryotes - 0 (source: NCBI BLink).	1.16462	4.1057	0.000187585	0.00425804
AT4G18600	ATSCAR-LIKE, SCARL, WAVE5, SCAR family protein	1.16	7.31336	0.000391391	0.006834
AT4G34410	RRTF1, redox responsive transcription factor 1	1.15423	6.97458	0.375696	0.595201
AT1G67230	LINC1, little nuclei1	1.14485	10.0822	0.000232764	0.00490359
AT5G65090	BST1, DER4, MRH3, DNAse I-like superfamily protein	1.1366	5.80017	2.8686e-05	0.00115334
AT1G48070	Thioredoxin superfamily protein	1.13023	3.62389	0.0852096	0.237852
AT2G34960	CAT5, cationic amino acid transporter 5	1.1288	6.04919	1.91175e-05	0.000894305
AT1G20970	FUNCTIONS IN: molecular_function unknown; INVOLVED IN: biological_process unknown; LOCATED IN: plasma membrane, vacuole; EXPRESSED IN: guard cell, cultured cell; BEST Arabidopsis thaliana protein match is: proton pump interactor 1 (TAIR:AT4G27500.1); Has 30201 Blast hits to 17322 proteins in 780 species: Archae - 12; Bacteria - 1396; Metazoa - 17338; Fungi - 3422; Plants - 5037; Viruses - 0; Othe…	1.12514	8.90678	6.15617e-05	0.00195962
AT2G47150	NAD(P)-binding Rossmann-fold superfamily protein	1.12399	5.42752	0.158681	0.351662
AT1G03910	EXPRESSED IN: 25 plant structures; EXPRESSED DURING: 13 growth stages; CONTAINS InterPro DOMAIN/s: Cactin protein, cactus-binding domain, C-terminal (InterPro:IPR019134), Cactin, central region (InterPro:IPR018816); BEST Arabidopsis thaliana protein match is: unknown protein (TAIR:AT2G36815.2); Has 11711 Blast hits to 7382 proteins in 452 species: Archae - 31; Bacteria - 352; Metazoa - 6006; Fung…	1.11119	9.41743	0.00212577	0.0205357
AT4G02710	Kinase interacting (KIP1-like) family protein	1.10639	5.90883	0.000388765	0.00682795
AT4G11470	CRK31, cysteine-rich RLK (RECEPTOR-like protein kinase) 31	1.10314	3.80473	0.00417219	0.0325391
AT1G12210	RFL1, RPS5-like 1	1.09399	5.27269	3.68524e-06	0.000268281
AT1G79830	GC5, golgin candidate 5	1.09207	9.5096	0.000871014	0.0115724
AT1G79360	2-Oct, ATOCT2, OCT2, organic cation/carnitine transporter 2	1.09137	4.89961	0.00099051	0.0124751
AT1G04900	Protein of unknown function (DUF185)	1.08724	6.6515	0.168033	0.364445
AT4G33860	Glycosyl hydrolase family 10 protein	1.08463	4.30028	0.11812	0.291434
AT1G17150	Pectin lyase-like superfamily protein	1.08362	2.70973	2.78716e-05	0.00113926
AT4G40020	Myosin heavy chain-related protein	1.07687	3.79133	0.00101189	0.0126562
AT1G04670	unknown protein; Has 40 Blast hits to 40 proteins in 14 species: Archae - 2; Bacteria - 5; Metazoa - 1; Fungi - 2; Plants - 30; Viruses - 0; Other Eukaryotes - 0 (source: NCBI BLink).	1.07635	3.094	0.0213328	0.0969552
AT3G19690	CAP (Cysteine-rich secretory proteins, Antigen 5, and Pathogenesis-related 1 protein) superfamily protein	1.07601	3.61018	0.0132943	0.0702578
AT1G74250	DNAJ heat shock N-terminal domain-containing protein	1.07453	9.41386	7.76458e-05	0.00234424
AT4G08640	ATP binding	1.05791	2.55072	0.0454713	0.158351
AT5G41160	ATPUP12, PUP12, purine permease 12	1.03653	6.12195	9.98178e-05	0.0027974
AT3G60580	C2H2-like zinc finger protein	1.03284	6.36922	1.52738e-05	0.000760785
AT2G19110	ATHMA4, HMA4, heavy metal atpase 4	1.03268	8.58813	0.000774209	0.0107024
AT1G44910	ATPRP40A, PRP40A, pre-mRNA-processing protein 40A	1.03084	6.91361	0.000216449	0.00470075
AT1G53340	Cysteine/Histidine-rich C1 domain family protein	1.0279	3.76515	0.0196398	0.0916476
AT5G19800	hydroxyproline-rich glycoprotein family protein	1.02167	9.23078	0.0289147	0.118404
AT3G02400	SMAD/FHA domain-containing protein	1.01943	6.89633	0.00111265	0.01348
AT5G43310	COP1-interacting protein-related	1.0194	8.68152	0.000690546	0.00991919
AT1G58190	AtRLP9, RLP9, receptor like protein 9	1.01874	5.60065	6.08277e-05	0.00194886
AT4G13810	AtRLP47, RLP47, receptor like protein 47	1.01024	9.03178	2.66079e-05	0.00110969
AT5G40340	Tudor/PWWP/MBT superfamily protein	1.00464	9.86266	4.02835e-05	0.00146197
AT1G50520	CYP705A27, cytochrome P450, family 705, subfamily A, polypeptide 27	1.00245	7.31744	6.17476e-06	0.000401948
AT1G52360	Coatomer, beta' subunit	1.00068	8.23061	0.000831815	0.0112139
AT3G09780	ATCRR1, CCR1, CRINKLY4 related 1	-1.00325	6.72705	0.000149661	0.00365811
AT1G19320	Pathogenesis-related thaumatin superfamily protein	-1.00347	4.87635	0.00135501	0.0153859
AT1G12480	CDI3, OZS1, RCD3, SLAC1, C4-dicarboxylate transporter/malic acid transport protein	-1.00469	8.3618	0.000164712	0.00391585
AT1G14390	Leucine-rich repeat protein kinase family protein	-1.00818	5.91185	0.00128264	0.014852
AT3G53980	Bifunctional inhibitor/lipid-transfer protein/seed storage 2S albumin superfamily protein	-1.01334	8.64208	0.0256693	0.109466
AT4G20230	Terpenoid cyclases/Protein prenyltransferases superfamily protein	-1.01548	6.70493	0.00679908	0.0452035
AT2G45050	GATA2, GATA transcription factor 2	-1.01825	6.32218	8.05089e-06	0.000485965
AT4G17240	unknown protein; FUNCTIONS IN: molecular_function unknown; INVOLVED IN: biological_process unknown; LOCATED IN: chloroplast; EXPRESSED IN: 16 plant structures; EXPRESSED DURING: 8 growth stages; Has 1142 Blast hits to 1055 proteins in 252 species: Archae - 22; Bacteria - 318; Metazoa - 248; Fungi - 96; Plants - 59; Viruses - 3; Other Eukaryotes - 396 (source: NCBI BLink).	-1.01856	7.92558	4.68341e-05	0.00162082
AT3G28420	Putative membrane lipoprotein	-1.01931	8.30386	9.73802e-05	0.00274998
AT2G29730	UGT71D1, UDP-glucosyl transferase 71D1	-1.02614	9.00441	5.8198e-05	0.00188902
AT5G23940	DCR, EMB3009, PEL3, HXXXD-type acyl-transferase family protein	-1.02667	8.4913	1.49125e-06	0.00013952
AT4G31070	Tetratricopeptide repeat (TPR)-like superfamily protein	-1.03107	4.97519	0.0766085	0.222685
AT3G53770	late embryogenesis abundant 3 (LEA3) family protein	-1.03153	4.4895	0.0549538	0.179693
AT1G18530	EF hand calcium-binding protein family	-1.03177	5.86051	0.00049403	0.00795503
AT3G43960	Cysteine proteinases superfamily protein	-1.03699	9.19694	9.24676e-07	9.9792e-05
AT4G23870	unknown protein; BEST Arabidopsis thaliana protein match is: unknown protein (TAIR:AT4G11020.1); Has 12 Blast hits to 12 proteins in 4 species: Archae - 0; Bacteria - 0; Metazoa - 0; Fungi - 0; Plants - 12; Viruses - 0; Other Eukaryotes - 0 (source: NCBI BLink).	-1.04255	11.0073	0.000131177	0.00332414
AT1G53060	Legume lectin family protein	-1.04696	6.71208	3.35494e-06	0.000251864
AT3G60920	CONTAINS InterPro DOMAIN/s: Beige/BEACH (InterPro:IPR000409); BEST Arabidopsis thaliana protein match is: WD-40 repeat family protein / beige-related (TAIR:AT2G45540.1); Has 1795 Blast hits to 1563 proteins in 214 species: Archae - 2; Bacteria - 29; Metazoa - 830; Fungi - 160; Plants - 230; Viruses - 0; Other Eukaryotes - 544 (source: NCBI BLink).	-1.04703	4.33191	0.0141393	0.0732293
AT3G17070	Peroxidase family protein	-1.04808	12.1245	4.19816e-05	0.00149927
AT3G55940	Phosphoinositide-specific phospholipase C family protein	-1.05094	7.29258	0.000405624	0.00699916
AT5G53250	AGP22, ATAGP22, arabinogalactan protein 22	-1.05349	6.60794	9.76888e-05	0.00275184
AT4G22100	BGLU3, beta glucosidase 2	-1.05389	4.88449	0.160785	0.3546
AT2G03090	ATEXP15, ATEXPA15, ATHEXP ALPHA 1.3, EXP15, EXPA15, expansin A15	-1.05391	7.86262	0.00181275	0.0184512
AT4G36770	UDP-Glycosyltransferase superfamily protein	-1.0559	6.03764	2.27201e-05	0.00100368
AT3G23650	protein kinase-related	-1.05844	5.06044	0.193834	0.399811
AT3G63290	2-oxoglutarate (2OG) and Fe(II)-dependent oxygenase superfamily protein	-1.06028	7.95556	0.157219	0.349461
AT4G29360	O-Glycosyl hydrolases family 17 protein	-1.06768	8.71288	1.70307e-06	0.000155783
AT1G49790	F-box associated ubiquitination effector family protein	-1.07056	6.75496	1.99523e-05	0.000924568
AT1G34580	Major facilitator superfamily protein	-1.07102	6.08012	0.0020299	0.0198824
AT1G53180	unknown protein; FUNCTIONS IN: molecular_function unknown; INVOLVED IN: biological_process unknown; LOCATED IN: cellular_component unknown; EXPRESSED IN: 13 plant structures; EXPRESSED DURING: 6 growth stages; BEST Arabidopsis thaliana protein match is: unknown protein (TAIR:AT3G15115.1); Has 58 Blast hits to 56 proteins in 22 species: Archae - 0; Bacteria - 0; Metazoa - 6; Fungi - 4; Plants - 29…	-1.07551	7.01405	2.47888e-05	0.00106449
AT5G46640	AT hook motif DNA-binding family protein	-1.07606	6.99246	7.33062e-06	0.000462506
AT3G03260	HDG8, homeodomain GLABROUS 8	-1.08159	4.61395	9.74392e-05	0.00274998
AT1G35850	APUM17, PUM17, pumilio 17	-1.08479	4.21178	0.0321099	0.126828
AT4G24860	P-loop containing nucleoside triphosphate hydrolases superfamily protein	-1.08493	5.19937	0.0273591	0.114141
AT5G47500	Pectin lyase-like superfamily protein	-1.08629	7.74276	0.0037442	0.0302263
AT2G28870	unknown protein; Has 34 Blast hits to 34 proteins in 9 species: Archae - 0; Bacteria - 0; Metazoa - 0; Fungi - 0; Plants - 34; Viruses - 0; Other Eukaryotes - 0 (source: NCBI BLink).	-1.09076	9.0851	0.00160241	0.0171997
AT4G28090	sks10, SKU5 similar 10	-1.09348	3.79685	0.00132422	0.0151764
AT2G23690	unknown protein; FUNCTIONS IN: molecular_function unknown; INVOLVED IN: N-terminal protein myristoylation; LOCATED IN: cellular_component unknown; EXPRESSED IN: 7 plant structures; EXPRESSED DURING: petal differentiation and expansion stage; BEST Arabidopsis thaliana protein match is: unknown protein (TAIR:AT4G37240.1); Has 243 Blast hits to 243 proteins in 15 species: Archae - 0; Bacteria - 0; M…	-1.09698	7.65469	0.00674898	0.0450042
AT5G11080	Ubiquitin-like superfamily protein	-1.10626	4.52791	0.00466222	0.0351682
AT5G15530	BCCP2, CAC1-B, biotin carboxyl carrier protein 2	-1.11056	8.28968	3.39653e-05	0.00129903
AT3G06840	unknown protein; BEST Arabidopsis thaliana protein match is: unknown protein (TAIR:AT5G49170.1); Has 33 Blast hits to 33 proteins in 9 species: Archae - 0; Bacteria - 0; Metazoa - 0; Fungi - 0; Plants - 33; Viruses - 0; Other Eukaryotes - 0 (source: NCBI BLink).	-1.11061	6.84063	0.000447836	0.00744558
AT5G18430	GDSL-like Lipase/Acylhydrolase superfamily protein	-1.11884	8.32662	0.00274492	0.0243796
AT2G18640	GGPS4, geranylgeranyl pyrophosphate synthase 4	-1.11958	2.90399	0.00866543	0.0529875
AT5G53710	unknown protein; FUNCTIONS IN: molecular_function unknown; INVOLVED IN: biological_process unknown; LOCATED IN: endomembrane system; EXPRESSED IN: 8 plant structures; EXPRESSED DURING: 4 anthesis, C globular stage, petal differentiation and expansion stage; Has 30201 Blast hits to 17322 proteins in 780 species: Archae - 12; Bacteria - 1396; Metazoa - 17338; Fungi - 3422; Plants - 5037; Viruses - …	-1.1201	7.03478	0.000856445	0.0114375
AT2G37300	unknown protein; Has 93 Blast hits to 62 proteins in 29 species: Archae - 0; Bacteria - 6; Metazoa - 13; Fungi - 19; Plants - 25; Viruses - 0; Other Eukaryotes - 30 (source: NCBI BLink).	-1.12698	6.65051	0.000540928	0.00849941
AT1G69230	SP1L2, SPIRAL1-like2	-1.12833	5.99248	8.51871e-05	0.00248355
AT1G78260	RNA-binding (RRM/RBD/RNP motifs) family protein	-1.12947	7.1281	0.000668758	0.00971971
AT4G39590	Galactose oxidase/kelch repeat superfamily protein	-1.1353	3.6374	0.01207	0.0659843
AT1G55200	Protein kinase protein with adenine nucleotide alpha hydrolases-like domain	-1.13992	6.41136	0.00375311	0.0302568
AT5G65800	ACS5, ATACS5, CIN5, ETO2, ACC synthase 5	-1.14068	5.17515	0.00743349	0.0480813
AT1G80080	AtRLP17, TMM, Leucine-rich repeat (LRR) family protein	-1.14154	8.54784	0.00428706	0.0331617
AT4G17970	ALMT12, ATALMT12, aluminum-activated, malate transporter 12	-1.14596	8.12415	2.65254e-05	0.00110969
AT1G16940	F-box/RNI-like/FBD-like domains-containing protein	-1.15856	3.89378	0.00191581	0.0191169
AT4G02290	AtGH9B13, GH9B13, glycosyl hydrolase 9B13	-1.16261	5.34524	0.00267709	0.0239624
AT5G28190	unknown protein; Has 45 Blast hits to 34 proteins in 11 species: Archae - 0; Bacteria - 2; Metazoa - 1; Fungi - 0; Plants - 7; Viruses - 2; Other Eukaryotes - 33 (source: NCBI BLink).	-1.16652	4.58443	0.0961446	0.256726
AT5G25590	Protein of unknown function (DUF630 and DUF632)	-1.16674	8.68049	4.4298e-05	0.00156818
AT4G10490	2-oxoglutarate (2OG) and Fe(II)-dependent oxygenase superfamily protein	-1.17294	4.6886	0.205642	0.414756
AT3G44560	FAR8, fatty acid reductase 8	-1.18411	6.45511	7.68993e-05	0.00232582
AT2G45400	BEN1, NAD(P)-binding Rossmann-fold superfamily protein	-1.1882	8.62601	2.05973e-05	0.000940291
AT2G33880	HB-3, STIP, WOX9, homeobox-3	-1.19843	3.01474	0.0363756	0.13752
AT3G50960	PLP3a, phosducin-like protein 3 homolog	-1.20549	8.24707	7.56011e-06	0.000472142
AT3G43280	unknown protein; BEST Arabidopsis thaliana protein match is: unknown protein (TAIR:AT4G19240.1); Has 5 Blast hits to 5 proteins in 1 species: Archae - 0; Bacteria - 0; Metazoa - 0; Fungi - 0; Plants - 5; Viruses - 0; Other Eukaryotes - 0 (source: NCBI BLink).	-1.24724	4.301	0.00914848	0.0551194
AT2G07290	unknown protein; Has 8 Blast hits to 8 proteins in 1 species: Archae - 0; Bacteria - 0; Metazoa - 0; Fungi - 0; Plants - 8; Viruses - 0; Other Eukaryotes - 0 (source: NCBI BLink).	-1.27735	3.56393	0.0237273	0.104238
AT3G51290	Protein of unknown function (DUF630) ;Protein of unknown function (DUF632)	-1.27992	8.11582	2.06994e-05	0.000942224
AT1G49015	DPP6 N-terminal domain-like protein	-1.28283	3.45308	0.122378	0.298142
AT2G41340	RPB5D, RNA polymerase II fifth largest subunit, D	-1.28788	6.19012	7.92475e-06	0.000482664
AT3G11210	SGNH hydrolase-type esterase superfamily protein	-1.29966	9.67302	0.000270955	0.00542482
AT2G18480	Major facilitator superfamily protein	-1.31263	7.26647	2.61732e-05	0.00109901
AT1G52060	Mannose-binding lectin superfamily protein	-1.31478	4.62817	0.00192258	0.0191759
AT4G10910	unknown protein; Has 30201 Blast hits to 17322 proteins in 780 species: Archae - 12; Bacteria - 1396; Metazoa - 17338; Fungi - 3422; Plants - 5037; Viruses - 0; Other Eukaryotes - 2996 (source: NCBI BLink).	-1.32331	7.5235	1.70952e-05	0.000831314
AT1G33670	Leucine-rich repeat (LRR) family protein	-1.33531	6.3446	0.192677	0.398405
AT5G15780	Pollen Ole e 1 allergen and extensin family protein	-1.36658	9.47425	3.89112e-05	0.00143116
AT3G11870	Endoribonuclease/protein kinase IRE1-like	-1.37936	4.54267	0.0603219	0.190855
AT4G35720	Arabidopsis protein of unknown function (DUF241)	-1.39867	5.02217	0.000427641	0.00724692
AT3G04270	unknown protein; Has 7 Blast hits to 7 proteins in 1 species: Archae - 0; Bacteria - 0; Metazoa - 0; Fungi - 0; Plants - 7; Viruses - 0; Other Eukaryotes - 0 (source: NCBI BLink).	-1.40429	4.95101	0.163637	0.358364
AT1G62770	Plant invertase/pectin methylesterase inhibitor superfamily protein	-1.43535	6.11485	4.59952e-05	0.00160706
AT1G04110	SDD1, Subtilase family protein	-1.44037	6.98823	0.0222978	0.0999744
AT3G59900	ARGOS, auxin-regulated gene involved in organ size	-1.45092	7.44525	0.000135074	0.00338799
AT1G04180	YUC9, YUCCA 9	-1.47314	6.43416	3.10593e-05	0.00120734
AT3G14820	GDSL-like Lipase/Acylhydrolase superfamily protein	-1.47499	7.18681	0.0127149	0.068251
AT3G45940	Glycosyl hydrolases family 31 protein	-1.49736	6.61596	2.63467e-06	0.000212553
AT3G19350	MPC, maternally expressed pab C-terminal	-1.49758	7.1255	0.0177923	0.0856745
AT3G06100	NIP7;1, NLM6, NLM8, NOD26-like intrinsic protein 7;1	-1.5101	7.56771	0.0146797	0.0751891
AT3G06160	AP2/B3-like transcriptional factor family protein	-1.54385	6.08557	4.43571e-05	0.00156818
AT1G15050	IAA34, indole-3-acetic acid inducible 34	-1.56689	6.75677	1.28044e-06	0.000126026
AT5G11370	FBD / Leucine Rich Repeat domains containing protein	-1.59991	4.93012	0.143468	0.330045
AT3G29370	unknown protein; BEST Arabidopsis thaliana protein match is: unknown protein (TAIR:AT5G39240.1); Has 16 Blast hits to 16 proteins in 5 species: Archae - 0; Bacteria - 0; Metazoa - 0; Fungi - 0; Plants - 16; Viruses - 0; Other Eukaryotes - 0 (source: NCBI BLink).	-1.62861	8.47352	1.23126e-06	0.000122657
AT3G20700	F-box associated ubiquitination effector family protein	-1.68183	3.70051	0.0037525	0.0302568
AT5G14380	AGP6, arabinogalactan protein 6	-1.71149	6.75919	0.0185397	0.0883396
AT1G44090	ATGA20OX5, GA20OX5, gibberellin 20-oxidase 5	-1.72931	5.29693	0.0687598	0.208048
AT4G17505	Protein of Unknown Function (DUF239)	-1.74051	5.14676	0.18855	0.392875
AT5G47980	HXXXD-type acyl-transferase family protein	-1.75955	5.57294	0.120198	0.295022
AT3G57900	unknown protein; Has 22 Blast hits to 22 proteins in 7 species: Archae - 0; Bacteria - 0; Metazoa - 0; Fungi - 0; Plants - 22; Viruses - 0; Other Eukaryotes - 0 (source: NCBI BLink).	-1.79401	5.12595	0.0427246	0.152073
AT3G53250	SAUR-like auxin-responsive protein family	-1.7981	6.686	1.0353e-05	0.000586972
AT3G14040	Pectin lyase-like superfamily protein	-1.85044	5.88242	0.0116481	0.0645233
AT1G53390	P-loop containing nucleoside triphosphate hydrolases superfamily protein	-1.8556	12.121	0.143644	0.330235
AT3G61400	2-oxoglutarate (2OG) and Fe(II)-dependent oxygenase superfamily protein	-1.85782	5.62691	0.0743499	0.218677
AT1G44830	ERF014	-1.97673	7.21603	1.14481e-06	0.000116402
AT3G56660	BZIP49, basic region/leucine zipper motif protein 49	-1.98113	6.94067	0.174525	0.373671
AT5G25110	CIPK25, SnRK3.25, CBL-interacting protein kinase 25	-2.06733	8.24567	3.19801e-06	0.000244054
AT2G01410	NHL domain-containing protein	-2.27537	12.5811	0.121466	0.296861
AT1G18350	ATMKK7, BUD1, MKK7, MKK7, MAP kinase kinase 7	-2.67566	7.42825	0.0747075	0.219257
AT1G13050	unknown protein; BEST Arabidopsis thaliana protein match is: unknown protein (TAIR:AT3G26350.1); Has 538 Blast hits to 510 proteins in 88 species: Archae - 0; Bacteria - 23; Metazoa - 81; Fungi - 36; Plants - 361; Viruses - 8; Other Eukaryotes - 29 (source: NCBI BLink).	-2.74578	8.32713	0.134724	0.317219
AT5G26630	MADS-box transcription factor family protein	-3.03179	9.80793	0.104759	0.270498
AT5G41250	Exostosin family protein	-5.01081	8.44526	0.106035	0.272659

## Sheet: Supplementary Table 6
Supplementary Table 6. Oligonucleotides used for RTqPCR analyses. Primers for RT-qPCR were designed using the Primer Express 3.0 software (Applied BiosystemsTM) according to the reference mRNA sequences . All the primer pairs were blasted to the genomic DNA for checking their binding specificity to the gene of interest athttp://signal.salk.edu/cgi-bin/tdnaexpress. The efficiency of primers was ca…
Gene	AGI number	Forward primer	Reverse primer
UBQ15	At3g62250	gatggatctggaaaggttcag	atctaccgctacaacagatcaag
S16	At5g18380	ggcgactcaaccagctactga	cggtaactcttctggtaacga
PR1	At2g14610	gtgccaaagtgaggtgtaacaa	cgtgtgtatgcatgatcacatc
SAG13	At2g29350	ttgcccacccattgttaaa	gattcatggctcctttggtt
VSP2	At5g24770	ttggcaatatcggagatcaat	gggacaatgcgatgaagatag

## Sheet: Supplementary Table 7
Supplementary Table 7. Hundred and nineteen commonly ugt76b1 up- and UGT76B1-OE downregulated genes.
At5g41160	ATPUP12, PUP12, purine permease 12
At5g52760	Copper transport protein family
At5g41750	Disease resistance protein (TIR-NBS-LRR class) family
At2g14610	ATPR1, PR 1, PR1, pathogenesis-related gene 1
At5g67450	AZF1, ZF1, zinc-finger protein 1
At3g26210	CYP71B23, cytochrome P450, family 71, subfamily B, polypeptide 23
At5g59670	Leucine-rich repeat protein kinase family protein
At2g15390	atfut4, FUT4, fucosyltransferase 4
At3g50480	HR4, homolog of RPW8 4
At1g56120	Leucine-rich repeat transmembrane protein kinase
At4g01700	Chitinase family protein
At2g39210	Major facilitator superfamily protein
At5g22570	ATWRKY38, WRKY38, WRKY DNA-binding protein 38
At3g23120	AtRLP38, RLP38, receptor like protein 38
At4g23220	CRK14, cysteine-rich RLK (RECEPTOR-like protein kinase) 14
At2g32680	AtRLP23, RLP23, receptor like protein 23
At5g59680	Leucine-rich repeat protein kinase family protein
At3g51330	Eukaryotic aspartyl protease family protein
At3g04720	HEL, PR-4, PR4, pathogenesis-related 4
At1g30900	BP80-3;3, VSR3;3, VSR6, VACUOLAR SORTING RECEPTOR 6
At1g07620	ATOBGM, GTP-binding protein Obg/CgtA
At3g01080	ATWRKY58, WRKY58, WRKY DNA-binding protein 58
At2g32160	S-adenosyl-L-methionine-dependent methyltransferases superfamily protein
At3g57260	BG2, BGL2, PR-2, PR2, beta-1,3-glucanase 2
At4g02520	ATGSTF2, ATPM24, ATPM24.1, GST2, GSTF2, glutathione S-transferase PHI 2
At3g25882	NIMIN-2, NIM1-interacting 2
At2g04450	ATNUDT6, ATNUDX6, NUDT6, NUDX6, nudix hydrolase homolog 6
At1g51790	Leucine-rich repeat protein kinase family protein
At5g22380	anac090, NAC090, NAC domain containing protein 90
At4g23140	CRK6, cysteine-rich RLK (RECEPTOR-like protein kinase) 6
At2g26560	PLA IIA, PLA2A, PLP2, PLP2, phospholipase A 2A
At2g24850	TAT, TAT3, tyrosine aminotransferase 3
At1g65790	ARK1, RK1, receptor kinase 1
At1g01560	ATMPK11, MPK11, MAP kinase 11
At2g34940	BP80-3;2, VSR3;2, VSR5, VACUOLAR SORTING RECEPTOR 5
At3g47480	Calcium-binding EF-hand family protein
At5g10760	Eukaryotic aspartyl protease family protein
At5g07770	Actin-binding FH2 protein
At5g22545	unknown protein; BEST Arabidopsis thaliana protein match is: unknown protein (TAIR:AT5G22530.1); Has 30201 Blast hits to 17322 proteins in 780 species: Archae - 12; Bacteria - 1396; Metazoa - 17338; Fungi - 3422; Plants - 5037; Viruses - 0; Other Eukaryotes - 2996 (source: NCBI BLink).
At4g20110	BP80-3;1, VSR3;1, VSR7, VACUOLAR SORTING RECEPTOR 7
At5g45380	ATDUR3, DUR3, solute:sodium symporters;urea transmembrane transporters
At5g24530	DMR6, 2-oxoglutarate (2OG) and Fe(II)-dependent oxygenase superfamily protein
At3g25020	AtRLP42, RLP42, receptor like protein 42
At5g55460	Bifunctional inhibitor/lipid-transfer protein/seed storage 2S albumin superfamily protein
At1g26200	TRAM, LAG1 and CLN8 (TLC) lipid-sensing domain containing protein
At2g02930	ATGSTF3, GST16, GSTF3, glutathione S-transferase F3
At2g04495	unknown protein; FUNCTIONS IN: molecular_function unknown; INVOLVED IN: biological_process unknown; LOCATED IN: endomembrane system; BEST Arabidopsis thaliana protein match is: unknown protein (TAIR:AT2G04515.1); Has 30201 Blast hits to 17322 proteins in 780 species: Archae - 12; Bacteria - 1396; Metazoa - 17338; Fungi - 3422; Plants - 5037; Viruses - 0; Other Eukaryotes - 2996 (source: NCBI BLin…
At4g30640	RNI-like superfamily protein
At5g45000	Disease resistance protein (TIR-NBS-LRR class) family
At3g11010	AtRLP34, RLP34, receptor like protein 34
At2g43570	CHI, chitinase, putative
At5g55450	Bifunctional inhibitor/lipid-transfer protein/seed storage 2S albumin superfamily protein
At5g64810	ATWRKY51, WRKY51, WRKY DNA-binding protein 51
At2g33080	AtRLP28, RLP28, receptor like protein 28
At1g51850	Leucine-rich repeat protein kinase family protein
At4g23610	Late embryogenesis abundant (LEA) hydroxyproline-rich glycoprotein family
At2g31865	PARG2, poly(ADP-ribose) glycohydrolase 2
At3g61280	Arabidopsis thaliana protein of unknown function (DUF821)
At4g21850	ATMSRB9, MSRB9, methionine sulfoxide reductase B9
At4g03450	Ankyrin repeat family protein
At3g28890	AtRLP43, RLP43, receptor like protein 43
At2g47150	NAD(P)-binding Rossmann-fold superfamily protein
At5g19800	hydroxyproline-rich glycoprotein family protein
At3g26830	CYP71B15, PAD3, Cytochrome P450 superfamily protein
At3g48080	alpha/beta-Hydrolases superfamily protein
At5g26170	ATWRKY50, WRKY50, WRKY DNA-binding protein 50
At3g09940	ATMDAR3, MDAR2, MDAR3, MDHAR, monodehydroascorbate reductase
At5g20400	2-oxoglutarate (2OG) and Fe(II)-dependent oxygenase superfamily protein
At5g26690	Heavy metal transport/detoxification superfamily protein
At3g01290	SPFH/Band 7/PHB domain-containing membrane-associated protein family
At2g45510	CYP704A2, cytochrome P450, family 704, subfamily A, polypeptide 2
At1g10340	Ankyrin repeat family protein
At1g24150	ATFH4, FH4, formin homologue 4
At1g13470	Protein of unknown function (DUF1262)
At3g45860	CRK4, cysteine-rich RLK (RECEPTOR-like protein kinase) 4
At5g03350	Legume lectin family protein
At5g25250	SPFH/Band 7/PHB domain-containing membrane-associated protein family
At4g14365	XBAT34, XB3 ortholog 4 in Arabidopsis thaliana
At3g25010	AtRLP41, RLP41, receptor like protein 41
At1g51800	Leucine-rich repeat protein kinase family protein
At2g47130	NAD(P)-binding Rossmann-fold superfamily protein
At2g21850	Cysteine/Histidine-rich C1 domain family protein
At3g28540	P-loop containing nucleoside triphosphate hydrolases superfamily protein
At3g20960	CYP705A33, cytochrome P450, family 705, subfamily A, polypeptide 33
At1g33840	Protein of unknown function (DUF567)
At2g44380	Cysteine/Histidine-rich C1 domain family protein
At1g23840	unknown protein; LOCATED IN: endomembrane system; EXPRESSED IN: 18 plant structures; EXPRESSED DURING: 12 growth stages; BEST Arabidopsis thaliana protein match is: unknown protein (TAIR:AT1G23850.1); Has 53 Blast hits to 48 proteins in 5 species: Archae - 0; Bacteria - 0; Metazoa - 0; Fungi - 0; Plants - 53; Viruses - 0; Other Eukaryotes - 0 (source: NCBI BLink).
At4g25110	AtMC2, MC2, metacaspase 2
At1g21250	PRO25, WAK1, cell wall-associated kinase
At2g26440	Plant invertase/pectin methylesterase inhibitor superfamily
At1g58225	unknown protein; FUNCTIONS IN: molecular_function unknown; INVOLVED IN: biological_process unknown; LOCATED IN: endomembrane system; Has 4 Blast hits to 4 proteins in 2 species: Archae - 0; Bacteria - 0; Metazoa - 0; Fungi - 0; Plants - 4; Viruses - 0; Other Eukaryotes - 0 (source: NCBI BLink).
At5g60900	RLK1, receptor-like protein kinase 1
At5g44585	unknown protein; FUNCTIONS IN: molecular_function unknown; INVOLVED IN: biological_process unknown; LOCATED IN: endomembrane system; Has 30201 Blast hits to 17322 proteins in 780 species: Archae - 12; Bacteria - 1396; Metazoa - 17338; Fungi - 3422; Plants - 5037; Viruses - 0; Other Eukaryotes - 2996 (source: NCBI BLink).
At2g14560	LURP1, Protein of unknown function (DUF567)
At1g71390	AtRLP11, RLP11, receptor like protein 11
At5g05460	Glycosyl hydrolase family 85
At1g73805	Calmodulin binding protein-like
At4g23230	CRK15, cysteine-rich RLK (RECEPTOR-like protein kinase) 15
At5g09290	Inositol monophosphatase family protein
At3g57240	BG3, beta-1,3-glucanase 3
At1g35710	Protein kinase family protein with leucine-rich repeat domain
At5g48657	defense protein-related
At5g42830	HXXXD-type acyl-transferase family protein
At3g26170	CYP71B19, cytochrome P450, family 71, subfamily B, polypeptide 19
At2g23680	Cold acclimation protein WCOR413 family
At5g24210	alpha/beta-Hydrolases superfamily protein
At4g14390	Ankyrin repeat family protein
At4g23150	CRK7, cysteine-rich RLK (RECEPTOR-like protein kinase) 7
At3g23110	AtRLP37, RLP37, receptor like protein 37
At1g34420	leucine-rich repeat transmembrane protein kinase family protein
At3g13437	unknown protein; FUNCTIONS IN: molecular_function unknown; INVOLVED IN: biological_process unknown; LOCATED IN: endomembrane system; Has 4 Blast hits to 4 proteins in 2 species: Archae - 0; Bacteria - 0; Metazoa - 0; Fungi - 0; Plants - 4; Viruses - 0; Other Eukaryotes - 0 (source: NCBI BLink).
At1g02450	NIMIN-1, NIMIN1, NIM1-interacting 1
At4g11890	Protein kinase superfamily protein
At3g26220	CYP71B3, cytochrome P450, family 71, subfamily B, polypeptide 3
At2g44390	Cysteine/Histidine-rich C1 domain family protein
At1g14870	PCR2, PLANT CADMIUM RESISTANCE 2
At1g14880	PCR1, PLANT CADMIUM RESISTANCE 1
At4g10500	2-oxoglutarate (2OG) and Fe(II)-dependent oxygenase superfamily protein
At3g12220	scpl16, serine carboxypeptidase-like 16

## Sheet: Supplementary Table 8
Supplementary Table 8. Eight commonly ugt76b1 down- and UGT76B1-OE upregulated genes.
At4g15210	AT-BETA-AMY, ATBETA-AMY, BAM5, BMY1, RAM1, beta-amylase 5
At3g44990	ATXTR8, XTH31, XTR8, xyloglucan endo-transglycosylase-related 8
At4g23600	CORI3, JR2, Tyrosine transaminase family protein
At1g71000	Chaperone DnaJ-domain superfamily protein
At1g52400	ATBG1, BGL1, BGLU18, beta glucosidase 18
At1g70640	octicosapeptide/Phox/Bem1p (PB1) domain-containing protein
At4g25433	peptidoglycan-binding LysM domain-containing protein
At5g25110	CIPK25, SnRK3.25, CBL-interacting protein kinase 25

## Sheet: Supplementary Table 9
Supplementary Table 9. Seventy one ugt76b1-induced genes overlap with SAR-induced genes. Seventy gene (including FMO1) are compared with SAR-upregulated genes based on Hartmann et al. (2018). The upregulation (xfold changes) by SAR are shown.
Locus	TAIR10 short description	Col mock average	Col Psm average	Col P vs mlog2 pseudo fold-change	FDR Col PM LRT
AT2G40740	calmodulin like 37	3.2798	190.961	5.48713	1.36775e-13
AT4G13890	P-loop containing nucleoside triphosphate hydrolases superfamily protein	3.80391	214.206	5.48537	5.21599e-10
AT2G30750	blue-copper-binding protein	14.4761	658.883	5.4141	2.91557e-30
AT3G53150	arabinogalactan protein 5	8.19313	383.182	5.38509	5.54078e-15
AT3G23250	pleiotropic drug resistance 12	27.7644	1186.76	5.36782	3.65539e-12
AT1G79680	Leucine-rich repeat protein kinase family protein	4.98156	245.975	5.3677	1.19151e-33
AT1G68620	unknown	1.689	108.56	5.3485	1.16726e-32
AT4G23030	Auxin-responsive GH3 family protein	26.5299	1115.58	5.34194	3.32885e-10
AT1G61560	MAP kinase 11	6.38299	289.646	5.29891	1.60023e-23
AT3G13080	P-loop containing nucleoside triphosphate hydrolases superfamily protein	23.7782	950.786	5.26349	1.32504e-06
AT1G30850	Bifunctional inhibitor/lipid-transfer protein/seed storage 2S albumin superfamily protein	14.9226	604.113	5.24805	1.40554e-15
AT1G68765	acireductone dioxygenase 3	3.97135	186.749	5.23902	5.17285e-13
AT4G08770	Copper transport protein family	11.6479	473.063	5.22811	5.44761e-14
AT1G34180	Glycolipid transfer protein (GLTP) family protein	2.41165	126.458	5.22341	8.39007e-26
AT3G26470	WRKY DNA-binding protein 40	4.37596	192.763	5.17162	1.35829e-27
AT5G62480	Heat shock protein 70 (Hsp 70) family protein	44.0212	1617.83	5.1682	8.21257e-08
AT3G23240	glutathione S-transferase tau 4	5.15295	213.645	5.12453	1.85757e-16
AT1G68690	SPFH/Band 7/PHB domain-containing membrane-associated protein family	9.04852	348.607	5.12068	2.40455e-09
AT4G23280	ADC synthase superfamily protein	37.0093	1312.87	5.11133	7.22012e-15
AT4G14640	2-oxoglutarate (2OG) and Fe(II)-dependent oxygenase superfamily protein	5.45477	221.736	5.10882	3.7039e-12
AT3G11080	PLANT CADMIUM RESISTANCE 1	84.1083	2910.47	5.0963	6.57958e-06
AT1G63750	AGD2-like defense response protein 1	5.88477	233.415	5.08952	1.76267e-10
AT2G35930	DUF679 domain membrane protein 1	0.924134	64.4584	5.0883	2.38312e-19
AT1G67980	Thioredoxin superfamily protein	4.65486	188.24	5.06459	1.57176e-27
AT5G47960	2-oxoglutarate (2OG) and Fe(II)-dependent oxygenase superfamily protein	17.3912	604.526	5.0411	1.00327e-09
AT5G13330	MATE efflux family protein	12.6154	436.533	5.00608	3.56248e-13
AT1G61120	C2H2 and C2HC zinc fingers superfamily protein	2.23962	102.201	4.99349	1.09914e-14
AT4G15610	Toll-Interleukin-Resistance (TIR) domain family protein	5.67411	209.456	4.9788	1.70877e-12
AT3G10320	unknown	23.5426	769.103	4.97169	1.91806e-07
AT1G67000	Heat shock protein 70 (Hsp 70) family protein	10.794	366.502	4.96163	4.70286e-06
AT1G72540	carbon/nitrogen insensitive 1	3.97593	152.559	4.94768	5.8886e-23
AT1G69930	Auxin-responsive family protein	18.5781	602.4	4.9458	3.53429e-11
AT1G26390	LYS/HIS transporter 7	2.0671	93.0408	4.93834	4.88801e-18
AT1G06620	tyrosine aminotransferase 3	19.7454	624.068	4.91315	3.34027e-13
AT3G13090	nudix hydrolase homolog 6	21.9997	691.773	4.9127	6.16649e-06
AT1G14080	XB3 ortholog 4 in Arabidopsis thaliana	55.1855	1678.16	4.9014	4.66233e-11
AT1G71880	unknown	1.69359	79.4928	4.90126	3.89329e-23
AT5G04020	zinc finger (AN1-like) family protein	1.69359	79.4289	4.90011	1.519e-20
AT1G68790	WRKY DNA-binding protein 51	1.89966	85.3231	4.89579	5.7383e-15
AT5G23020	Calcium-binding EF-hand family protein	4.3627	158.207	4.8918	5.75629e-18
AT4G10120	Arabidopsis phospholipase-like protein (PEARLI 4) family	6.3478	214.001	4.87089	5.08482e-13
AT5G16680	NAC domain containing protein 90	4.15254	149.039	4.86391	4.93304e-21
AT5G07100	Cytochrome P450 superfamily protein	16.2214	498.777	4.85901	5.7376e-15
AT1G10070	Calcium-binding EF-hand family protein	10.8133	341.397	4.85719	8.24324e-13
AT4G36430	Protein kinase superfamily protein	24.1748	728.163	4.85619	2.09648e-08
AT5G67310	Glutamate receptor family protein	1.41419	68.4188	4.84571	1.66741e-22
AT3G22460	flavin-dependent monooxygenase 1	4.07463	144.897	4.8455	3.89681e-10
AT3G24982	cysteine-rich RLK (RECEPTOR-like protein kinase) 7	18.8661	567.617	4.83907	1.04823e-10
AT3G56500	wall associated kinase 3	12.7187	384.541	4.81267	8.96232e-14
AT5G10650	C2H2-type zinc finger family protein	0.756195	48.3156	4.81152	1.16158e-08
AT5G42750	Late embryogenesis abundant (LEA) hydroxyproline-rich glycoprotein family	1.31958	64.0387	4.80937	1.03173e-26
AT4G26190	Phosphoglycerate mutase family protein	14.399	427.432	4.79816	3.97135e-13
AT5G55040	Cam-binding protein 60-like G	20.748	603.589	4.797	1.01186e-11
AT1G12940	plant U-box 54	7.74171	241.459	4.79368	1.45393e-09
AT1G17020	NIM1-interacting 1	0.816761	49.3219	4.79175	3.34659e-14
AT5G39720	glutathione S-transferase 6	99.564	2782.23	4.79057	4.40052e-10
AT1G73260	unknown	7.84871	243.338	4.78726	1.30978e-29
AT2G44240	Late embryogenesis abundant (LEA) hydroxyproline-rich glycoprotein family	2.9531	105.797	4.75575	2.19682e-23
AT3G45130	WRKY DNA-binding protein 46	17.3618	487.897	4.73475	4.1278e-07
AT5G25230	calmodulin-binding family protein	2.17497	83.3896	4.73225	4.34491e-19
AT1G37130	WRKY DNA-binding protein 30	3.45133	114.102	4.69253	8.27059e-25
AT4G08780	cytochrome BC1 synthesis	22.5007	603.361	4.68463	5.91256e-18
AT4G10930	glutathione S-transferase 7	83.6117	2161.99	4.67603	1.85676e-09
AT1G80160	serine-type endopeptidase inhibitors	1.91292	73.282	4.67247	2.40445e-11
AT1G30220	Curculin-like (mannose-binding) lectin family protein	9.76558	272.059	4.66472	1.79354e-17
AT2G36970	cysteine-rich RLK (RECEPTOR-like protein kinase) 37	12.0275	328.949	4.66261	0.000128846
AT2G37080	C2 calcium/lipid-binding plant phosphoribosyltransferase family protein	10.6134	293.006	4.66198	3.05607e-10
AT2G44840	Calmodulin binding protein-like	13.2955	359.373	4.65586	2.79833e-19
AT3G16410	Ankyrin repeat family protein	6.19363	179.084	4.64581	7.59625e-15
AT5G39520	cytochrome P450, family 710, subfamily A, polypeptide 1	0.997457	48.7128	4.63738	3.64551e-10
AT2G27310	F-box family protein	3.76477	18.4091	2.02626	7.15432e-05

## Sheet: Supplementary Table 10 
Supplementary Table 10. One hundred and thirtythree SA-responsive genes are induced dependent on SID2, however independent from NPR1. The SA-responsive group was further sorted by SID2 and NPR1 dependence to pathogen elicitors. One hundred and thirtythree genes, indicated as Y gene candidates in gray (see Figure 6) listed here show SID2 dependence with foldchanges of expression of gene expression…
TAIR	logFC	AveExpr.Control	P.Value	adj.P.Val
CYP71B15, PAD3, Cytochrome P450 superfamily protein	3.14546	6.29492	1.044e-06	0.00010885
ATHS83, AtHsp90-1, ATHSP90.1, HSP81-1, HSP81.1, HSP83, HSP90.1, heat shock protein 90.1	1.56909	7.22092	0.00414606	0.0324278
GRX480, roxy19, Thioredoxin superfamily protein	1.48404	5.2516	0.00405514	0.03194
TAT, TAT3, tyrosine aminotransferase 3	2.95648	6.71524	5.8053e-06	0.000383993
Chitinase family protein	1.89851	10.117	8.53338e-08	1.87475e-05
unknown protein; FUNCTIONS IN: molecular_function unknown; INVOLVED IN: biological_process unknown; LOCATED IN: endomembrane system; EXPRESSED IN: 17 plant structures; EXPRESSED DURING: 10 growth stages; Has 35333 Blast hits to 34131 proteins in 2444 species: Archae - 798; Bacteria - 22429; Metazoa - 974; Fungi - 991; Plants - 531; Viruses - 0; Other Eukaryotes - 9610 (source: NCBI BLink).	2.52393	6.77697	1.66942e-07	2.95523e-05
CYP71B23, cytochrome P450, family 71, subfamily B, polypeptide 23	1.8602	9.42274	9.52212e-07	0.000102315
BIP3, Heat shock protein 70 (Hsp 70) family protein	3.34336	4.55056	1.09617e-07	2.30534e-05
AtRLP34, RLP34, receptor like protein 34	2.48162	9.79557	3.56249e-08	9.84928e-06
LOCATED IN: endoplasmic reticulum, plasma membrane; EXPRESSED IN: 23 plant structures; EXPRESSED DURING: 14 growth stages; CONTAINS InterPro DOMAIN/s: Saposin B (InterPro:IPR008139); Has 137 Blast hits to 137 proteins in 50 species: Archae - 2; Bacteria - 0; Metazoa - 41; Fungi - 10; Plants - 36; Viruses - 0; Other Eukaryotes - 48 (source: NCBI BLink).	1.68174	7.76367	0.00165406	0.0174154
SUFE2, sulfur E2	1.90726	6.72226	5.66321e-06	0.000376619
CYP71A13, cytochrome P450, family 71, subfamily A, polypeptide 13	2.13024	5.313	0.000194656	0.00436948
PRO25, WAK1, cell wall-associated kinase	1.57133	11.3039	2.69323e-05	0.00111565
ATERDJ3A, TMS1, DNAJ heat shock N-terminal domain-containing protein	2.25	5.7783	3.7804e-07	5.11102e-05
ATUTR1, UTR1, UDP-galactose transporter 1	1.76254	7.96958	2.85111e-06	0.000224136
SPFH/Band 7/PHB domain-containing membrane-associated protein family	1.90073	11.5761	0.00130222	0.0150149
CRK14, cysteine-rich RLK (RECEPTOR-like protein kinase) 14	1.33296	9.69954	9.13671e-06	0.000534009
UDP-Glycosyltransferase superfamily protein	2.45	10.4331	1.00065e-09	1.0885e-06
RLK1, receptor-like protein kinase 1	1.37383	10.6506	0.000171747	0.0040133
ATPDI10, ATPDIL2-2, PDI10, PDIL2-2, PDI-like 2-2	2.45196	8.27028	2.53753e-07	3.80193e-05
AERO1, ERO1, endoplasmic reticulum oxidoreductins 1	1.60434	7.03706	4.28426e-06	0.000297792
VQ motif-containing protein	2.36401	7.03249	5.10918e-07	6.38155e-05
Bifunctional inhibitor/lipid-transfer protein/seed storage 2S albumin superfamily protein	2.1267	6.38626	2.63321e-07	3.85671e-05
ATPDI6, ATPDIL1-2, PDI6, PDIL1-2, PDI-like 1-2	2.12956	9.17217	4.05396e-07	5.39199e-05
ATGSTU4, GST22, GSTU4, glutathione S-transferase tau 4	2.74008	4.42249	3.71894e-05	0.0013907
Glycolipid transfer protein (GLTP) family protein	2.55055	6.19863	3.55743e-06	0.000262865
ATUTR3, UTR3, UDP-galactose transporter 3	1.11334	10.2667	2.33727e-05	0.00102151
EDA39, calmodulin-binding family protein	1.34001	9.29748	7.20256e-05	0.00221533
AtLEA5, SAG21, senescence-associated gene 21	2.46241	9.73312	8.95653e-06	0.000524725
AtRLP37, RLP37, receptor like protein 37	1.29749	7.79692	3.00897e-05	0.00118687
AtRLP38, RLP38, receptor like protein 38	1.88304	9.17936	7.05126e-06	0.000446024
ATCNX1, CNX1, calnexin 1	1.79172	11.2301	9.5575e-06	0.000552047
ATEDS1, EDS1, alpha/beta-Hydrolases superfamily protein	1.16287	7.79665	1.45683e-06	0.000137872
ATERDJ3B, ERDJ3B, DNAJ heat shock family protein	1.09494	10.8037	7.78257e-05	0.00234675
Curculin-like (mannose-binding) lectin family protein	3.3742	8.43804	6.61419e-08	1.54999e-05
Protein kinase family protein with leucine-rich repeat domain	1.14057	8.76583	0.00216779	0.0207626
unknown protein; FUNCTIONS IN: molecular_function unknown; INVOLVED IN: biological_process unknown; LOCATED IN: membrane; EXPRESSED IN: 17 plant structures; EXPRESSED DURING: 9 growth stages; CONTAINS InterPro DOMAIN/s: Protein of unknown function DUF975 (InterPro:IPR010380); BEST Arabidopsis thaliana protein match is: unknown protein (TAIR:AT2G18680.1); Has 213 Blast hits to 211 proteins in 20 s…	3.07406	9.94656	5.57618e-08	1.37291e-05
EVR, SOBIR1, Leucine-rich repeat protein kinase family protein	2.22231	12.4914	1.26512e-08	4.63312e-06
BIP1, heat shock protein 70 (Hsp 70) family protein	2.19696	10.5521	9.39286e-06	0.000545096
ATWRKY46, WRKY46, WRKY DNA-binding protein 46	2.84786	7.90581	7.11422e-09	3.11941e-06
ATPDI1, ATPDIL1-3, PDI1, PDIL1-3, PDI-like 1-3	1.43148	8.70488	1.45622e-06	0.000137872
AtRLP23, RLP23, receptor like protein 23	3.72304	6.55428	7.60646e-09	3.11941e-06
ATJ2, J2, DNAJ homologue 2	1.12736	9.31632	2.19561e-05	0.000982274
GDG1, GH3.12, PBS3, WIN3, Auxin-responsive GH3 family protein	1.88458	6.93928	4.508e-07	5.80753e-05
ATGST11, ATGSTF7, ATGSTF8, GST11, GSTF7, glutathione S-transferase 7	2.40467	8.08551	2.37409e-05	0.00103091
ATGST1, ATGSTF3, ATGSTF6, ERD11, GST1, GSTF6, glutathione S-transferase 6	2.67735	11.2843	2.54831e-07	3.80193e-05
ATWRKY60, WRKY60, WRKY DNA-binding protein 60	1.69386	8.79337	1.28039e-08	4.63312e-06
XBAT34, XB3 ortholog 4 in Arabidopsis thaliana	2.20291	10.2041	0.000113956	0.00303006
Protein kinase superfamily protein	1.69634	7.14353	3.84354e-08	1.05082e-05
CRK36, cysteine-rich RLK (RECEPTOR-like protein kinase) 36	2.98119	6.34962	8.24529e-08	1.83272e-05
AtRLP41, RLP41, receptor like protein 41	4.00623	6.60098	3.71697e-10	5.0811e-07
Toll-Interleukin-Resistance (TIR) domain family protein	3.91854	6.72855	1.5353e-09	1.45298e-06
AtHsp90-7, AtHsp90.7, HSP90.7, SHD, Chaperone protein htpG family protein	2.33857	10.4262	2.61354e-06	0.000212551
heat shock protein 70 (Hsp 70) family protein	1.74671	8.45284	3.33656e-06	0.000251839
Calcium-binding EF-hand family protein	3.45147	9.65513	1.61276e-09	1.46976e-06
SSL5, YLS2, Calcium-dependent phosphotriesterase superfamily protein	1.13348	10.2917	6.99857e-06	0.000444979
ADR1-L2, ADR1-like 2	1.23358	10.7093	2.24359e-05	0.000996494
pfkB-like carbohydrate kinase family protein	1.99664	8.42368	1.3812e-07	2.6143e-05
ATBCB, BCB, BCB, SAG14, blue-copper-binding protein	2.36008	9.21592	0.000305065	0.00590083
Leucine-rich repeat protein kinase family protein	2.46087	6.40832	2.31639e-09	1.64285e-06
SAUR-like auxin-responsive protein family	1.63211	7.29927	7.2311e-05	0.00222133
Protein kinase superfamily protein	1.33091	8.80522	0.000134468	0.00338315
BCS1, cytochrome BC1 synthesis	3.6485	7.36076	2.12064e-09	1.64285e-06
ATL31, CNI1, carbon/nitrogen insensitive 1	1.7476	7.6069	4.80588e-05	0.00165159
ATGLN1;1, ATGSR1, GLN1;1, GSR 1, glutamine synthase clone R1	1.43324	12.4837	3.72371e-07	5.06218e-05
unknown protein; BEST Arabidopsis thaliana protein match is: unknown protein (TAIR:AT3G48180.1); Has 88 Blast hits to 88 proteins in 15 species: Archae - 0; Bacteria - 0; Metazoa - 0; Fungi - 0; Plants - 88; Viruses - 0; Other Eukaryotes - 0 (source: NCBI BLink).	1.13688	9.86316	0.0330461	0.129136
ARK1, RK1, receptor kinase 1	1.44407	9.34784	0.000155358	0.00375883
anac036, NAC036, NAC domain containing protein 36	2.33152	10.8185	6.51653e-07	7.70893e-05
LECRKA4.1, lectin receptor kinase a4.1	2.35126	7.73552	2.76142e-09	1.66992e-06
AtRLP42, RLP42, receptor like protein 42	2.59332	7.3884	2.78251e-09	1.66992e-06
WAK3, wall associated kinase 3	3.59769	4.52708	5.10102e-11	2.12494e-07
PR-5, PR5, pathogenesis-related gene 5	3.8349	11.6323	3.2373e-07	4.52597e-05
ATMDAR3, MDAR2, MDAR3, MDHAR, monodehydroascorbate reductase	3.6637	5.02435	7.16486e-08	1.66319e-05
unknown protein; Has 51 Blast hits to 51 proteins in 13 species: Archae - 0; Bacteria - 0; Metazoa - 0; Fungi - 0; Plants - 51; Viruses - 0; Other Eukaryotes - 0 (source: NCBI BLink).	2.28775	7.44181	2.10544e-05	0.000947436
ATPDI5, ATPDIL1-1, PDI5, PDIL1-1, PDI-like 1-1	1.66444	8.22565	2.58036e-07	3.80193e-05
RPS2, NB-ARC domain-containing disease resistance protein	1.31352	8.19855	3.09938e-05	0.00120734
P-loop containing nucleoside triphosphate hydrolases superfamily protein	2.75345	6.30086	5.27167e-07	6.55125e-05
Phototropic-responsive NPH3 family protein	1.0477	7.07052	0.00139583	0.0156286
Cold acclimation protein WCOR413 family	1.19835	8.68801	0.00423441	0.0328474
ATSAL2, SAL2, Inositol monophosphatase family protein	4.05314	7.93029	6.04509e-11	2.12494e-07
unknown protein; BEST Arabidopsis thaliana protein match is: unknown protein (TAIR:AT5G22520.1); Has 30201 Blast hits to 17322 proteins in 780 species: Archae - 12; Bacteria - 1396; Metazoa - 17338; Fungi - 3422; Plants - 5037; Viruses - 0; Other Eukaryotes - 2996 (source: NCBI BLink).	2.30421	4.60093	5.29977e-08	1.33067e-05
CHI, chitinase, putative	5.548	6.98432	6.55701e-08	1.54999e-05
AtCRT1b, CRT1b, calreticulin 1b	1.41214	11.3938	0.000174984	0.00406578
Eukaryotic aspartyl protease family protein	1.05835	10.6771	2.68654e-05	0.00111565
HWI1, PDLP5, Receptor-like protein kinase-related family protein	1.23694	6.12977	6.00304e-05	0.00192583
AtCRT1a, CRT1, CRT1a, calreticulin 1a	1.30232	10.5589	0.00789665	0.0499884
AtSDF2, ATSDL, SDF2, stromal cell-derived factor 2-like protein precursor	1.23733	11.3894	4.3248e-06	0.000299764
ATPCB, ATPERX34, PERX34, PRX34, PRXCB, peroxidase CB	1.30138	11.8062	1.98112e-06	0.000172252
Matrixin family protein	1.59156	9.21036	0.000481531	0.00782083
Bifunctional inhibitor/lipid-transfer protein/seed storage 2S albumin superfamily protein	2.07259	7.56277	0.000209661	0.0045925
BG2, BGL2, PR-2, PR2, beta-1,3-glucanase 2	5.37943	9.92732	1.83943e-10	3.41633e-07
Heavy metal transport/detoxification superfamily protein	2.1905	7.75648	2.62521e-06	0.000212551
Protein of unknown function (DUF594)	1.03746	6.49014	0.000312314	0.00596183
unknown protein; BEST Arabidopsis thaliana protein match is: unknown protein (TAIR:AT5G23160.1); Has 69 Blast hits to 69 proteins in 10 species: Archae - 0; Bacteria - 1; Metazoa - 0; Fungi - 0; Plants - 68; Viruses - 0; Other Eukaryotes - 0 (source: NCBI BLink).	2.74174	7.88123	1.82617e-06	0.000164596
YLS5, Class I glutamine amidotransferase-like superfamily protein	1.79896	8.74025	6.19928e-08	1.51029e-05
ATGSTF3, GST16, GSTF3, glutathione S-transferase F3	1.73859	9.0118	0.000202868	0.00448094
ATGSTF2, ATPM24, ATPM24.1, GST2, GSTF2, glutathione S-transferase PHI 2	1.85118	11.3452	7.59246e-08	1.74598e-05
ATH5, ATTRX5, LIV1, TRX5, thioredoxin H-type 5	2.00538	12.5055	2.02538e-07	3.41287e-05
ATMSRB8, MSRB8, methionine sulfoxide reductase B8	5.18226	5.19307	2.18055e-09	1.64285e-06
AtNUDT7, ATNUDX7, GFG1, NUDT7, MutT/nudix family protein	1.32879	11.0271	6.34577e-05	0.00200638
ATICS1, EDS16, ICS1, SID2, ADC synthase superfamily protein	1.58616	8.96153	3.94536e-06	0.000282208
AT-HSFA8, HSFA8, heat shock transcription factor A8	1.03504	11.0194	0.00014761	0.00362485
ACA11, autoinhibited Ca2+-ATPase 11	1.01345	10.6639	2.29634e-05	0.0010108
CRK40, cysteine-rich RLK (RECEPTOR-like protein kinase) 40	1.54253	11.058	7.41887e-06	0.000465686
Regulator of Vps4 activity in the MVB pathway protein	3.01693	6.96495	8.14168e-08	1.83272e-05
ATCAL4, TCH3, Calcium-binding EF hand family protein	1.66918	12.4151	0.000623616	0.00929998
Calcium-binding EF-hand family protein	3.41816	7.80881	1.277e-08	4.63312e-06
EDS5, SID1, MATE efflux family protein	1.85176	7.30324	1.23012e-06	0.000122657
SAG13, senescence-associated gene 13	3.52771	7.17375	9.23439e-07	9.9792e-05
ATCAX3, ATHCX1, CAX1-LIKE, CAX3, cation exchanger 3	5.44478	5.21958	3.00335e-08	8.79766e-06
Toll-Interleukin-Resistance (TIR) domain family protein	1.99705	6.91346	2.51364e-05	0.00107547
DML2, demeter-like 2	1.2877	7.28366	9.92487e-06	0.000569152
DCD (Development and Cell Death) domain protein	1.41216	10.3163	6.02716e-07	7.33137e-05
leucine-rich repeat transmembrane protein kinase family protein	2.10265	7.80187	1.35897e-07	2.6143e-05
anac053, NAC053, NAC domain containing protein 53	1.11573	9.3226	5.07406e-07	6.37001e-05
Calcium-binding EF-hand family protein	1.2557	9.0254	2.86473e-05	0.00115334
Ankyrin repeat family protein	1.33578	10.3255	0.0358444	0.136172
Arabidopsis phospholipase-like protein (PEARLI 4) family	3.28292	6.79407	1.16861e-10	3.19499e-07
ACA1, PEA1, autoinhibited Ca2+-ATPase 1	1.3818	9.78154	4.05308e-05	0.00146662
ATRING1, RING1, RING/U-box superfamily protein	3.15305	11.3178	2.40358e-09	1.64285e-06
Disease resistance protein (TIR-NBS-LRR class) family	1.2728	6.96809	0.000404091	0.00697758
Disease resistance protein (TIR-NBS-LRR class) family	1.58998	9.62349	0.00044648	0.00742804
ATBI-1, ATBI1, BI-1, BI1, BAX inhibitor 1	1.08682	12.5583	6.52868e-05	0.00204383
ATGLR1.4, GLR1.4, glutamate receptor 1.4	2.33556	7.44049	7.5835e-10	8.8857e-07
unknown protein; Has 9 Blast hits to 9 proteins in 2 species: Archae - 0; Bacteria - 0; Metazoa - 0; Fungi - 0; Plants - 9; Viruses - 0; Other Eukaryotes - 0 (source: NCBI BLink).	1.00062	9.03846	0.00022099	0.00476154
CML41, calmodulin-like 41	3.64932	6.68489	4.20501e-10	5.44571e-07
ATMC8, MC8, metacaspase 8	3.46404	4.47086	1.76041e-10	3.41633e-07
unknown protein; FUNCTIONS IN: molecular_function unknown; INVOLVED IN: biological_process unknown; LOCATED IN: endomembrane system; EXPRESSED IN: 14 plant structures; EXPRESSED DURING: 9 growth stages; BEST Arabidopsis thaliana protein match is: unknown protein (TAIR:AT1G65486.1); Has 23 Blast hits to 23 proteins in 2 species: Archae - 0; Bacteria - 0; Metazoa - 0; Fungi - 0; Plants - 23; Viruse…	1.47129	8.09022	0.0101452	0.0590567
unknown protein; FUNCTIONS IN: molecular_function unknown; INVOLVED IN: biological_process unknown; LOCATED IN: endomembrane system; EXPRESSED IN: 9 plant structures; EXPRESSED DURING: 8 growth stages; Has 8 Blast hits to 8 proteins in 2 species: Archae - 0; Bacteria - 0; Metazoa - 0; Fungi - 0; Plants - 8; Viruses - 0; Other Eukaryotes - 0 (source: NCBI BLink).	3.54033	10.4015	1.09565e-10	3.19499e-07
ATMSRB9, MSRB9, methionine sulfoxide reductase B9	3.96279	6.86075	1.21583e-07	2.45219e-05
AtRLP39, RLP39, receptor like protein 39	2.94144	3.79245	4.80541e-09	2.36484e-06
alpha/beta-Hydrolases superfamily protein	1.40682	10.1896	6.35862e-05	0.00200638
ALD1, AGD2-like defense response protein 1	3.92724	4.34278	4.08911e-07	5.40949e-05

[truncated: 1 more sheets: Supplementary Table 11]
